# Supplementary material for: Deep Sequencing Reveals the Effect of MeJA on Scutellarin Biosynthesis in Erigeron breviscapus
Source: PLoS One. 2015 Dec 14;10(12):e0143881. doi: 10.1371/journal.pone.0143881 (PMC4687647; doi:10.1371/journal.pone.0143881)
Supplement: S1 Table — (XLSX) [file pone.0143881.s003.xlsx]

## Sheet: GO
Gene ID	GO number
c10001_g1_i1	GO:0006879	GO:0008199	GO:0004322	GO:0009507	GO:0006826	GO:0055114
c10025_g1_i1	GO:0016787
c10047_g1_i1	GO:0046129	GO:0006796	GO:0016301
c10047_g2_i1	GO:0004001	GO:0005829	GO:0005507	GO:0006169	GO:0006796	GO:0005886
c10074_g1_i1	GO:0016757
c10080_g1_i1	GO:0044707	GO:0044464	GO:0009856
c10083_g1_i1	GO:0051026	GO:0003677	GO:0005634	GO:0008270	GO:0035825
c10085_g1_i1	GO:0003887	GO:0006260	GO:0003677	GO:0009360	GO:0005524	GO:0017111
c10102_g1_i1	GO:0005488
c10136_g1_i1	GO:0006351
c10139_g1_i1	GO:0003676	GO:0046983
c1013_g1_i1	GO:0006259	GO:0003676
c10146_g1_i1	GO:0004683	GO:0005509	GO:0006468	GO:0005524
c10148_g2_i1	GO:0006629	GO:0016788
c10158_g1_i1	GO:0050896	GO:0003723	GO:0006278	GO:0003964	GO:0043167	GO:0015074
c10168_g1_i1	GO:0006952	GO:0043531
c10181_g1_i2	GO:0009501	GO:0009011	GO:0019252	GO:0009570	GO:0010021
c10182_g1_i1	GO:0042409	GO:0032259
c10199_g1_i1	GO:0016301	GO:0005576
c10204_g1_i1	GO:0016021
c10217_g1_i1	GO:0046983
c10222_g1_i1	GO:0003676
c10244_g1_i1	GO:0006869	GO:0046658
c10246_g1_i1	GO:0005634	GO:0005829
c10248_g1_i1	GO:0005737	GO:0016881	GO:0005886	GO:0006511	GO:0005634
c10280_g1_i1	GO:0050660	GO:0016614	GO:0004031	GO:0005506	GO:0009055	GO:0051537	GO:0055114
c102_g1_i1	GO:0016655	GO:0005886	GO:0010258	GO:0009535	GO:0055114
c10305_g1_i1	GO:0005488
c10324_g1_i1	GO:0003676	GO:0004824	GO:0005524	GO:0006430	GO:0005737
c10330_g1_i1	GO:0006468	GO:0005509	GO:0080092	GO:0005524	GO:0005737	GO:0004683	GO:0005886
c10330_g2_i1	GO:0006468	GO:0004674	GO:0005509	GO:0080092	GO:0005524	GO:0005737	GO:0005886
c10340_g1_i1	GO:0016491	GO:0055114	GO:0000166
c10340_g2_i1	GO:0008152	GO:0016491
c10352_g1_i1	GO:0008152	GO:0004587	GO:0030170
c10358_g1_i1	GO:0005743	GO:0055085	GO:0016021	GO:0005215
c10386_g1_i2	GO:0005488	GO:0016702
c10393_g1_i1	GO:0016740
c10394_g1_i1	GO:1901363	GO:0097159
c10406_g1_i1	GO:0009507
c10411_g1_i1	GO:0005730	GO:0005618	GO:0005886
c10411_g1_i2	GO:0005730	GO:0005618	GO:0005886
c1042_g1_i1	GO:0016021	GO:0071918	GO:0015204	GO:0006833
c10439_g1_i1	GO:0000166
c10463_g1_i1	GO:0020037	GO:0004096	GO:0055114	GO:0016740	GO:0006979
c10463_g2_i1	GO:0020037	GO:0004096	GO:0055114	GO:0016740	GO:0006979
c10471_g1_i1	GO:0009941	GO:0008270	GO:0046933	GO:0015991	GO:0005730	GO:0050897	GO:0005747	GO:0005754	GO:0015986	GO:0046686	GO:0005886	GO:0005507	GO:0008266	GO:0005524	GO:0006979
c1049_g1_i1	GO:0016021
c10502_g1_i1	GO:0016020	GO:0009267	GO:0005776
c10507_g2_i1	GO:0070568	GO:0006950
c1050_g1_i1	GO:0046914	GO:0016491	GO:1901363	GO:0044710	GO:0097159
c1052_g1_i1	GO:0008233
c10557_g1_i2	GO:0016021	GO:0006857	GO:0005215
c1055_g1_i1	GO:0035556	GO:0005794	GO:0009723	GO:0015914	GO:0009738
c10560_g1_i1	GO:0004721	GO:0009785	GO:0005634
c10570_g1_i1	GO:0003743	GO:0006413	GO:0006184	GO:0003924	GO:0005525
c10572_g1_i1	GO:0071704	GO:0004672	GO:0007165	GO:0044238	GO:0005488
c10573_g1_i1	GO:0006633	GO:0046872	GO:0005524	GO:0004075	GO:0003989
c10577_g1_i1	GO:0006351
c10595_g1_i1	GO:0005739
c10611_g1_i1	GO:0016758	GO:0016021
c10611_g2_i1	GO:0016740
c1064_g1_i1	GO:0044260	GO:0016310	GO:0004672	GO:0044238	GO:0000166
c10650_g1_i1	GO:0016023	GO:0016787
c10657_g1_i1	GO:0043229	GO:0007010
c10691_g1_i1	GO:0050896
c10691_g2_i1	GO:0009611	GO:0003676	GO:0005634	GO:0009607	GO:0004535
c10728_g1_i1	GO:0009072	GO:0006098	GO:0000096	GO:0009941	GO:0016117	GO:0006636	GO:0009505	GO:0019288	GO:0006766	GO:0009902	GO:0006546	GO:0009106	GO:0009108	GO:0015995	GO:0004033	GO:0008652	GO:0009570	GO:0034660	GO:0019761	GO:0009695	GO:0042793	GO:0010027
c10734_g1_i1	GO:0000015	GO:0004634	GO:0016787	GO:0000287	GO:0006096
c10734_g1_i2	GO:0003824
c10746_g1_i1	GO:0005488
c10762_g1_i1	GO:0009987	GO:0044699	GO:0044424
c1078_g1_i1	GO:0009536
c10808_g1_i1	GO:0003677	GO:0005634	GO:0006355
c1080_g1_i1	GO:0055085	GO:0016021	GO:0042626	GO:0006200	GO:0005524
c1080_g2_i1	GO:0055085	GO:0016021	GO:0042626	GO:0006200	GO:0005524
c10831_g1_i1	GO:0005840	GO:0006412	GO:0005829
c10832_g1_i1	GO:0050660	GO:0008762	GO:0009793	GO:0010197	GO:0005886	GO:0005618	GO:0048046	GO:0055114
c10835_g1_i1	GO:0055114	GO:0016706
c10846_g1_i1	GO:0006979	GO:0005829	GO:0005507	GO:0005618	GO:0008270	GO:0009414	GO:0005509	GO:0005739	GO:0009651	GO:0009409	GO:0005544	GO:0004601	GO:0009408	GO:0009579	GO:0005524	GO:0009737	GO:0009570	GO:0042803	GO:0005773	GO:0046686	GO:0005886	GO:0048046
c10846_g2_i1	GO:0006979	GO:0005829	GO:0005507	GO:0005618	GO:0008270	GO:0009414	GO:0005509	GO:0005739	GO:0009651	GO:0009409	GO:0005544	GO:0004601	GO:0009408	GO:0009579	GO:0005524	GO:0009737	GO:0009570	GO:0042803	GO:0005773	GO:0046686	GO:0005886	GO:0048046
c1085_g1_i1	GO:0008270
c10860_g1_i1	GO:0055114	GO:0051920	GO:0004601
c10884_g1_i1	GO:0003676	GO:0005524	GO:0008026
c10894_g1_i1	GO:0003723	GO:0006364	GO:0009536	GO:0022627	GO:0030686	GO:0071944	GO:0042274	GO:0032040	GO:0016020
c10899_g1_i1	GO:0016772	GO:0044238	GO:0044260	GO:0097159	GO:1901363
c10902_g1_i1	GO:0016310	GO:0004672
c10933_g1_i1	GO:0004715	GO:0006468	GO:0005524	GO:0004674
c10941_g1_i1	GO:0044249	GO:1901576	GO:0044238	GO:0006807	GO:0044281	GO:0003824
c10950_g1_i1	GO:0005488	GO:0003824
c10952_g2_i1	GO:0003700	GO:0003677	GO:0046983	GO:0005634	GO:0006355
c10953_g1_i1	GO:0016620	GO:0055114
c10954_g1_i1	GO:0016757
c10954_g2_i1	GO:0016758	GO:0008152
c10975_g1_i1	GO:0044238	GO:0044260	GO:0044699
c10992_g1_i1	GO:0003677	GO:0006355
c11002_g1_i1	GO:0005874	GO:0051258	GO:0006184	GO:0007017	GO:0003924	GO:0005200	GO:0005525
c11004_g1_i1	GO:0030246	GO:0005975	GO:0016829
c11007_g1_i1	GO:0006629	GO:0046872	GO:0016717	GO:0016020
c11032_g1_i1	GO:0006810	GO:0000166
c11035_g1_i1	GO:0003676	GO:0046983
c11038_g1_i1	GO:0009734	GO:0000822
c11042_g1_i1	GO:0008270	GO:0003676
c11054_g1_i1	GO:0009409	GO:0005886
c11054_g2_i1	GO:0009409	GO:0005886
c11056_g1_i1	GO:0005886
c11068_g1_i1	GO:0005681	GO:0007067
c1107_g1_i1	GO:0009941
c11143_g1_i1	GO:0030833	GO:0005856	GO:0000902
c11149_g1_i1	GO:0009644	GO:0009165	GO:0046686	GO:0005886	GO:0042542	GO:0005634	GO:0005829
c11156_g1_i1	GO:0005739	GO:0006426	GO:0005524	GO:0046686	GO:0004820
c11171_g1_i1	GO:0005730	GO:0003735	GO:0005886	GO:0003723	GO:0005618	GO:0022627	GO:0009507	GO:0006412
c11173_g1_i1	GO:0016301	GO:0016310	GO:0005524	GO:0000502	GO:0017111
c11174_g1_i1	GO:0008152	GO:0003987
c11174_g1_i2	GO:0008152	GO:0003987
c11186_g1_i1	GO:0003676	GO:0000166
c11187_g1_i1	GO:0044464	GO:0016020
c11194_g1_i1	GO:0005525	GO:0005886	GO:0032456	GO:0007264	GO:0019900	GO:0015031
c11208_g1_i1	GO:0006810	GO:0016021
c1121_g1_i1	GO:0005730	GO:0016021	GO:0015684	GO:0015093	GO:0042254	GO:0005525
c1121_g2_i1	GO:0005730	GO:0005525	GO:0042254
c11238_g1_i1	GO:0009790	GO:0009908
c1123_g1_i1	GO:0006260	GO:0003677	GO:0005524	GO:0017111
c11253_g1_i1	GO:0052716	GO:0005507	GO:0048046	GO:0046274	GO:0055114
c11257_g1_i1	GO:0004364	GO:0004462
c11261_g1_i1	GO:0006457	GO:0009644	GO:0005794	GO:0034976	GO:0005886	GO:0016192	GO:0042542	GO:0016021	GO:0005783	GO:0009408	GO:0005215
c11263_g1_i1	GO:0006200	GO:0005524	GO:0046961	GO:0015991	GO:0033180
c11299_g1_i1	GO:0046872	GO:0000166	GO:0004812	GO:0006418
c1129_g1_i1	GO:0046872	GO:0022900	GO:0009055	GO:0051537
c11318_g1_i1	GO:0006367	GO:0005524	GO:0005674	GO:0003824
c11328_g1_i1	GO:0006468	GO:0005524	GO:0009737	GO:0007165	GO:0004674
c11328_g2_i1	GO:0005829	GO:0006468	GO:0004674	GO:0005524	GO:0009737	GO:0007165
c11336_g1_i1	GO:0006810	GO:0043231	GO:0030118	GO:0012505	GO:0005886
c11339_g1_i1	GO:0050896	GO:0043231	GO:2000026	GO:0016746	GO:0044444	GO:0016020
c1136_g1_i1	GO:0009507
c11373_g1_i1	GO:0005730	GO:0006184	GO:0042254	GO:0003924
c11375_g1_i1	GO:0004715	GO:0030247	GO:0006468	GO:0005524	GO:0004674
c11389_g1_i1	GO:0000166	GO:0004812	GO:0043039
c11397_g1_i1	GO:0008152	GO:0097159	GO:1901363
c11409_g1_i2	GO:0000166
c1141_g1_i1	GO:0008270
c11431_g1_i1	GO:0050281	GO:0008152	GO:0030170
c11478_g1_i1	GO:0006810	GO:0016021
c11510_g1_i1	GO:0048046
c11530_g1_i1	GO:0048040	GO:0042732	GO:0016023	GO:0005886	GO:0044237	GO:0050662	GO:0000166
c11530_g1_i2	GO:0044237	GO:0000166	GO:0050662	GO:0003824
c11532_g1_i1	GO:0016192	GO:0030132	GO:0030130	GO:0006886	GO:0005198	GO:0009507	GO:0005773
c11565_g1_i1	GO:0005488
c11582_g1_i1	GO:0006468	GO:0005524	GO:0004674
c11586_g1_i1	GO:0006397	GO:0009507	GO:0005634	GO:0005829
c11586_g2_i1	GO:0009507
c11608_g1_i1	GO:0010363	GO:0008289	GO:0009963	GO:0006869	GO:0006612	GO:0005576
c11613_g1_i1	GO:0009733
c11638_g1_i1	GO:0004386	GO:0000166
c11670_g1_i1	GO:0003964	GO:0006278	GO:0003723	GO:0004190	GO:0006508	GO:0015074
c11675_g1_i1	GO:0004523	GO:0003964	GO:0006278	GO:0003723	GO:0016020	GO:0015074
c11681_g1_i1	GO:0016787
c11696_g1_i1	GO:0016758
c11707_g1_i1	GO:0003676	GO:0008270	GO:0015074
c11733_g1_i1	GO:0005829	GO:0003677	GO:0009507
c11751_g1_i1	GO:0022626	GO:0019773	GO:0046686	GO:0005886	GO:0006511	GO:0005634	GO:0004298
c11770_g1_i2	GO:0008152	GO:0016491
c11779_g1_i1	GO:0097159	GO:1901363
c11795_g1_i1	GO:0016747
c11796_g1_i1	GO:0016757
c11798_g1_i1	GO:0004180
c11803_g1_i1	GO:0000786	GO:0042742	GO:0009909	GO:0003677	GO:0016048	GO:0006334	GO:0046982	GO:0005773	GO:0005634
c11823_g1_i1	GO:0004672
c11833_g1_i1	GO:0046872	GO:0006104	GO:0006105	GO:0005524	GO:0006099	GO:0004775	GO:0005739
c11849_g1_i1	GO:0005507	GO:0006810	GO:0004129	GO:0022900	GO:0016021	GO:0005743	GO:0009055	GO:0009060	GO:0070469	GO:0020037	GO:0006119	GO:0005506	GO:0005886
c1184_g1_i1	GO:0016616
c11870_g1_i1	GO:0016491	GO:0055114	GO:0000166
c11876_g1_i1	GO:0007389	GO:0048439	GO:0048467	GO:0005634
c11876_g2_i1	GO:0048467
c1187_g1_i1	GO:0046872	GO:0009765	GO:0009535	GO:0005198
c118_g1_i1	GO:0005975	GO:0004553
c11913_g1_i1	GO:0009505	GO:0009741
c11928_g1_i1	GO:0003676	GO:0005739
c11928_g2_i1	GO:0006952	GO:0043531	GO:0003676	GO:0007165
c11938_g1_i2	GO:0046483	GO:0097159	GO:0034641	GO:1901360	GO:0006725	GO:1901363
c11940_g1_i1	GO:0009987	GO:0016301	GO:0008152
c11944_g1_i1	GO:0046658
c11945_g1_i1	GO:0006790	GO:0047627	GO:0005777	GO:0005886	GO:0009150
c11970_g1_i1	GO:0003677	GO:0003682
c1198_g1_i1	GO:0006950
c11999_g1_i2	GO:0003677	GO:0003682
c12011_g1_i1	GO:0097159	GO:1901363
c12011_g2_i1	GO:0005488
c12019_g1_i1	GO:0020037	GO:0005506	GO:0009055	GO:0047085	GO:0055114	GO:0050592
c12032_g1_i1	GO:0005829	GO:0005488	GO:0010498	GO:0007010	GO:0042545	GO:0006094	GO:0010043	GO:0009664	GO:0046686	GO:0016020
c1203_g1_i1	GO:0016772
c1203_g1_i2	GO:0016772
c12061_g1_i1	GO:0016740
c12071_g1_i1	GO:0030001	GO:0046914	GO:0005886
c12105_g1_i1	GO:0006412	GO:0003735	GO:0009165	GO:0022627	GO:0042545	GO:0042254	GO:0009664	GO:0009507	GO:0016020
c12119_g1_i1	GO:0016021
c12119_g1_i2	GO:0016021
c12143_g1_i1	GO:0016491
c12147_g1_i1	GO:0006346	GO:0090241	GO:0006344	GO:0016740	GO:0000786	GO:0009294	GO:0003677	GO:0044030	GO:0004003	GO:0006349	GO:0006200	GO:0032197	GO:0005524	GO:0051574
c12159_g1_i1	GO:0000786	GO:0003677	GO:0006334	GO:0005634	GO:0046982
c12175_g1_i1	GO:0050502	GO:0008152	GO:0050403
c12180_g1_i1	GO:0022626	GO:0005773	GO:0003735	GO:0005886	GO:0009507	GO:0006412
c12181_g1_i1	GO:0009507
c12181_g1_i2	GO:0009507
c12188_g1_i1	GO:0008270	GO:0005622
c12191_g1_i1	GO:0044237	GO:0000166	GO:0050662	GO:0003824
c12192_g1_i1	GO:0003676
c12193_g1_i1	GO:0016020	GO:0009536
c12201_g1_i1	GO:0005488
c12203_g1_i1	GO:0005634
c12205_g1_i1	GO:0005739
c12206_g1_i1	GO:0005829	GO:0005507	GO:0009086	GO:0008705	GO:0005777	GO:0009651	GO:0009941	GO:0003871	GO:0032259	GO:0009570	GO:0010043	GO:0046686	GO:0005886	GO:0048046
c12206_g2_i1	GO:0008705	GO:0009086	GO:0009507	GO:0005829	GO:0003871
c12212_g1_i1	GO:0004364
c12219_g1_i1	GO:0007420	GO:0030644	GO:0005524	GO:0005515	GO:0016310	GO:0016301	GO:0044464
c12219_g1_i2	GO:0007420	GO:0030644	GO:0005524	GO:0005515	GO:0016310	GO:0016301	GO:0044464
c12229_g1_i1	GO:0044710	GO:0016620
c12233_g1_i1	GO:0005852	GO:0006446	GO:0003743	GO:0005634	GO:0043022
c12236_g1_i1	GO:0005829	GO:0016021	GO:0000139	GO:0016558	GO:0000149	GO:0006891	GO:0006869	GO:0006944	GO:0006888	GO:0010351	GO:0005801
c12236_g1_i2	GO:0006810	GO:0043231	GO:0016020
c12238_g1_i1	GO:0035251
c12245_g1_i2	GO:0046983
c1224_g1_i1	GO:0004591	GO:0050897	GO:0046686	GO:0030976	GO:0006099	GO:0008270	GO:0005739
c12250_g1_i1	GO:0016881
c12252_g1_i2	GO:0009058	GO:0008483
c12255_g1_i1	GO:0052624	GO:0032259	GO:0009507	GO:0042372
c12257_g1_i1	GO:0009706
c12257_g1_i2	GO:0009706
c12259_g1_i1	GO:0016491	GO:0005488
c12261_g1_i1	GO:0005743	GO:0008137	GO:0022904
c12267_g1_i1	GO:0046872	GO:0016491	GO:0044444	GO:0043229	GO:0008152
c12274_g1_i1	GO:0004151	GO:0019856
c12274_g1_i2	GO:0004151	GO:0019856
c1227_g1_i1	GO:0005634
c12285_g1_i1	GO:0003735	GO:0022625	GO:0006412
c12293_g1_i1	GO:0016023	GO:0016020
c12296_g1_i1	GO:0050896
c12302_g1_i1	GO:0080143	GO:0005634
c12319_g1_i2	GO:0016866	GO:0008152
c12321_g1_i1	GO:0005737	GO:0007015	GO:0005094	GO:0005515	GO:0009932	GO:0010053
c12332_g1_i1	GO:0005975	GO:0008810
c1233_g1_i1	GO:0005874	GO:0051258	GO:0006184	GO:0007017	GO:0003924	GO:0005200	GO:0005737	GO:0005525
c12341_g1_i1	GO:0001731	GO:0005618	GO:0003723	GO:0071353	GO:0005730	GO:0003735	GO:0032403	GO:0022627	GO:0017134	GO:0000028	GO:0005654	GO:0009507	GO:0005886
c12347_g1_i1	GO:0006413	GO:0005850	GO:0003743	GO:0005634
c12347_g1_i2	GO:0006413	GO:0005850	GO:0003743	GO:0005634
c12349_g1_i1	GO:0008080
c12352_g1_i1	GO:0005488
c12352_g2_i1	GO:0005488
c12357_g1_i1	GO:0006952	GO:0016567	GO:0004842	GO:0000151
c12359_g1_i1	GO:0005484	GO:0005634	GO:0005886
c1236_g1_i1	GO:0050660	GO:0046577	GO:0055114
c12377_g1_i1	GO:0006629	GO:0016717
c12381_g1_i1	GO:0030246	GO:0016829
c12400_g1_i1	GO:0005267	GO:0071805	GO:0005509	GO:0016021
c12403_g1_i1	GO:0009536
c12407_g1_i1	GO:0003677	GO:0006355
c12415_g1_i1	GO:0005737	GO:0004824	GO:0006430	GO:0005524
c12416_g1_i1	GO:0004035	GO:0016311	GO:0005615	GO:0051384	GO:0071529	GO:0032496	GO:0005886
c12424_g1_i1	GO:0046983	GO:0006355
c12424_g1_i2	GO:0046983	GO:0006355
c12426_g1_i1	GO:0020037	GO:0005506	GO:0009055	GO:0055114	GO:0050598
c12445_g1_i1	GO:0005730	GO:0005773	GO:0005886	GO:0005618	GO:0022625	GO:0009507
c12449_g1_i1	GO:0016023	GO:0051082	GO:0031072
c12463_g1_i1	GO:0016874
c12469_g1_i1	GO:0000502	GO:0005886
c12480_g1_i1	GO:0043161	GO:0051788	GO:0080129	GO:0004298	GO:0006635	GO:0009853	GO:0005737	GO:0009407	GO:0005839	GO:0005634
c12489_g1_i1	GO:0006259	GO:0003676
c12498_g1_i1	GO:0030529
c12505_g1_i1	GO:0016021	GO:0005739
c12524_g1_i1	GO:0030001	GO:0005576	GO:0046872	GO:0009506	GO:0005737	GO:0005618	GO:0005634
c12535_g1_i1	GO:0015079	GO:0071805	GO:0016020
c12538_g1_i1	GO:0016788
c12543_g1_i1	GO:0006457	GO:0005773	GO:0005528	GO:0016023	GO:0000413	GO:0016020	GO:0003755
c12559_g1_i1	GO:0005737	GO:0006415	GO:0016149
c1255_g1_i1	GO:0004222
c12563_g1_i1	GO:0006629	GO:0016788
c12579_g1_i1	GO:0004683	GO:0006468	GO:0005524	GO:0007165
c12584_g1_i1	GO:0006950
c12595_g2_i1	GO:0016620	GO:0044710
c12601_g1_i1	GO:0045454	GO:0009055	GO:0015035
c12602_g1_i1	GO:0005829	GO:0004019	GO:0044208	GO:0009220	GO:0000287	GO:0009570	GO:0046686	GO:0005525	GO:0048046
c12603_g1_i1	GO:0044464
c12605_g1_i1	GO:0003678	GO:0032508	GO:0042555	GO:0003677	GO:0005524	GO:0006270	GO:0005737	GO:0005634
c12613_g1_i2	GO:0050660	GO:0004499	GO:0009851	GO:0055114	GO:0050661
c12616_g1_i1	GO:0005840	GO:0005739
c12617_g1_i1	GO:0006468	GO:0005524	GO:0004674
c12618_g1_i1	GO:0009507
c12619_g1_i1	GO:0051287	GO:0005524	GO:0000287	GO:0006099	GO:0004449	GO:0009507	GO:0008270	GO:0006102	GO:0005739
c12621_g1_i1	GO:0005886	GO:0015992	GO:0016471	GO:0016820
c1262_g1_i1	GO:0071472	GO:0009705	GO:0043181	GO:0070072	GO:0009507	GO:0005794	GO:0031669	GO:0009678	GO:0032119	GO:0015986	GO:0045735	GO:0005739
c12635_g1_i1	GO:0006527	GO:0008792	GO:0008295
c1263_g1_i1	GO:0004221	GO:0003723
c12645_g1_i1	GO:0005773	GO:0005524	GO:0017111
c12649_g1_i1	GO:0000226	GO:0000910	GO:0008017
c1264_g1_i1	GO:0016021	GO:0008271	GO:0008272	GO:0055085
c12657_g1_i1	GO:0046872	GO:0003993
c12658_g1_i1	GO:0055085	GO:0005886
c12661_g1_i1	GO:0000918	GO:0006200	GO:0030899	GO:0010020	GO:0042803	GO:0009507
c12664_g1_i1	GO:0009789	GO:0008601	GO:0005618	GO:0009926	GO:0010119	GO:0009723	GO:0046686	GO:0005886
c12666_g1_i1	GO:0016881
c12667_g1_i1	GO:0042175	GO:0005509
c1266_g1_i1	GO:0016301	GO:0008152
c12671_g1_i1	GO:0005737	GO:0031348	GO:0009611	GO:0010200	GO:0050832	GO:0009625	GO:0008219	GO:0005634	GO:0009408
c12675_g1_i1	GO:0000079	GO:0019901	GO:0005634	GO:0051301
c12699_g1_i1	GO:0006810
c126_g1_i1	GO:0016021	GO:0008324	GO:0006812	GO:0055085
c12704_g1_i1	GO:0055085	GO:0008559	GO:0016021	GO:0006200	GO:0005524
c12708_g1_i1	GO:0015936	GO:0055114	GO:0016021	GO:0004420	GO:0050661	GO:0005789	GO:0008299
c12710_g1_i1	GO:0006259	GO:0003676	GO:0003824
c12711_g1_i1	GO:0005525	GO:0016787	GO:0007264	GO:0015031
c12713_g1_i1	GO:0004751	GO:0042742	GO:0009941	GO:0009052	GO:0009535	GO:0009570
c12715_g1_i1	GO:0003677	GO:0006355
c12720_g1_i1	GO:0050896	GO:0044424
c12738_g1_i1	GO:0008152
c12740_g1_i1	GO:0016491	GO:0008152
c12743_g1_i1	GO:0000166
c12745_g2_i1	GO:0043234	GO:0044430	GO:0000166	GO:0015630
c12755_g1_i1	GO:0006468	GO:0004674	GO:0005524
c12763_g1_i1	GO:0005730	GO:0005886	GO:0022627	GO:0009507
c12769_g1_i1	GO:0009409	GO:0009416
c12785_g1_i1	GO:0016021
c1278_g1_i1	GO:0006457	GO:0000413	GO:0003755	GO:0005886
c12790_g1_i1	GO:0006810	GO:0016021	GO:0005215
c12791_g1_i1	GO:0042218	GO:0006417	GO:0008483	GO:0009735	GO:0016847	GO:0009733	GO:0005737	GO:0030170
c12793_g1_i1	GO:0016310	GO:0043167	GO:0004672	GO:0000166
c12793_g1_i2	GO:0005509	GO:0006468	GO:0005524	GO:0004674
c12795_g1_i1	GO:0003964	GO:0006278	GO:0003723	GO:0004190	GO:0006508	GO:0005634	GO:0008270	GO:0015074
c12799_g1_i1	GO:0045454	GO:0009055	GO:0015035	GO:0006662
c127_g1_i1	GO:0005829	GO:0008830	GO:0008831	GO:0045226	GO:0010490	GO:0009506	GO:0010253	GO:0019305	GO:0010489	GO:0000166	GO:0005886	GO:0048046
c12804_g1_i1	GO:0005737	GO:0008233	GO:0030163	GO:0005524	GO:0008568	GO:0000502	GO:0006508
c12813_g1_i1	GO:0030414
c12815_g1_i1	GO:0006260	GO:0003697	GO:0005739
c12815_g1_i2	GO:0006260	GO:0003697	GO:0005739
c12822_g1_i1	GO:0006259	GO:0003676	GO:0003824
c12825_g1_i1	GO:0005840	GO:0003735	GO:0006412
c12830_g1_i1	GO:0008152	GO:0005886	GO:0003824
c12837_g1_i1	GO:0055085
c12838_g1_i1	GO:0047911	GO:0005975	GO:0005576	GO:0004650	GO:0005618
c12838_g1_i2	GO:0016798
c12846_g1_i1	GO:0003676	GO:0000166
c12846_g2_i1	GO:0003676	GO:0000166
c12861_g1_i1	GO:0004842	GO:0016567
c1286_g1_i1	GO:0009507
c12878_g1_i1	GO:0003964	GO:0006278	GO:0003723	GO:0015074
c12880_g1_i1	GO:0005488
c12886_g1_i1	GO:0005730	GO:0003735	GO:0005886	GO:0005618	GO:0022625	GO:0006412
c12900_g1_i1	GO:0004674
c12920_g1_i1	GO:0022626	GO:0003735	GO:0005618	GO:0016020	GO:0006412
c12924_g1_i1	GO:0006073	GO:0004553	GO:0048046	GO:0005618	GO:0016762
c12930_g1_i1	GO:0016301
c12932_g1_i1	GO:0006629
c12945_g1_i2	GO:0006952	GO:0043531	GO:0007165
c12954_g1_i2	GO:0005739
c12962_g1_i1	GO:0005886	GO:0006468	GO:0005524	GO:0004674
c12973_g1_i1	GO:0044763	GO:0043234	GO:0044430	GO:0000166	GO:0015630
c12978_g1_i2	GO:0020037	GO:0033772	GO:0005506	GO:0009055	GO:0055114
c1297_g1_i1	GO:0016021
c12981_g1_i1	GO:0005046	GO:0009414	GO:0006457	GO:0016021	GO:0009941	GO:0042538	GO:0004872	GO:0009408	GO:0005524	GO:0005801	GO:0006621	GO:0046686	GO:0006914	GO:0015031	GO:0005794	GO:0005783
c1300_g1_i1	GO:0008152	GO:0016758
c13016_g1_i1	GO:0016772
c1301_g1_i1	GO:0030529
c13020_g1_i1	GO:0016210	GO:0009813
c13031_g1_i1	GO:0016020	GO:0004222	GO:0006508
c1305_g1_i1	GO:0006810	GO:0016020	GO:0005215
c13101_g1_i1	GO:0035251	GO:0008152
c13105_g1_i1	GO:0004672	GO:0044767	GO:0048513
c13107_g1_i1	GO:0006541	GO:0016787
c13117_g1_i1	GO:0005634
c13127_g1_i2	GO:0043289	GO:0016702	GO:0010223	GO:0055114
c13129_g1_i1	GO:0042538
c1312_g1_i1	GO:0006468	GO:0005524	GO:0016021	GO:0004674
c13130_g1_i1	GO:0016132	GO:0055085	GO:0009414	GO:0016021	GO:0006084	GO:0015250	GO:0010106	GO:0006826	GO:0005515	GO:0006833	GO:0009507	GO:0005886	GO:0016126
c13144_g1_i1	GO:0015991	GO:0033180	GO:0015078
c13156_g1_i1	GO:0007049
c13175_g1_i1	GO:0016740
c13175_g2_i1	GO:0016758
c13196_g1_i1	GO:0047672
c13211_g1_i1	GO:0005488
c13218_g1_i1	GO:0016491	GO:0005488
c13219_g2_i1	GO:0030246	GO:0006468	GO:0005524	GO:0004674
c1321_g1_i1	GO:0044444	GO:0043231
c13238_g1_i1	GO:0044699	GO:0005230	GO:0006810	GO:0016020
c13239_g1_i1	GO:0046983	GO:0006355
c1323_g1_i1	GO:0005773	GO:0016021	GO:0005886
c13240_g1_i2	GO:0005730	GO:0005773	GO:0003735	GO:0005886	GO:0003723	GO:0005618	GO:0022627	GO:0006412
c13241_g1_i1	GO:0006412	GO:0003723	GO:0005730	GO:0003735	GO:0005774	GO:0005515	GO:0009507	GO:0022625	GO:0005794	GO:0005886	GO:0009793
c13241_g1_i2	GO:0006412	GO:0003723	GO:0005730	GO:0003735	GO:0005774	GO:0005515	GO:0009507	GO:0022625	GO:0005794	GO:0005886	GO:0009793
c13250_g1_i1	GO:0003735	GO:0042254	GO:0001510	GO:0022625	GO:0006412
c1325_g1_i1	GO:0005737	GO:0005839	GO:0046686	GO:0005634	GO:0004298	GO:0051603
c1325_g2_i1	GO:0005737	GO:0005839	GO:0005634	GO:0004298	GO:0051603
c13275_g1_i1	GO:0007049
c13296_g1_i1	GO:0017111	GO:0005524
c13297_g1_i1	GO:0005975	GO:0004553
c13311_g1_i1	GO:0016310	GO:0004672	GO:0000166
c13315_g1_i1	GO:0004316	GO:0006760	GO:0005829	GO:0055114	GO:0000166
c1331_g1_i1	GO:0016787
c13327_g1_i1	GO:0006468	GO:0005524	GO:0004674
c13363_g1_i1	GO:0016020	GO:0006633	GO:0016747
c13363_g1_i2	GO:0016020	GO:0006633	GO:0016747
c13386_g1_i1	GO:0016787	GO:0006629
c13394_g1_i1	GO:0055114	GO:0008270	GO:0047134	GO:0035556
c13398_g1_i1	GO:0005488	GO:0044237	GO:0009579	GO:0016020	GO:0009536
c13399_g1_i1	GO:0010279	GO:0009826	GO:0009734	GO:0009507
c133_g1_i1	GO:0020037	GO:0055114	GO:0016688	GO:0006979
c13406_g1_i1	GO:0017111	GO:0005618	GO:0005730	GO:0042802	GO:0051301	GO:0005524	GO:0009860	GO:0005819	GO:0005635	GO:0009846	GO:0046686	GO:0022626	GO:0009524	GO:0005886
c13414_g1_i1	GO:0050794	GO:0006351
c13439_g1_i1	GO:0005730	GO:0022626	GO:0003735	GO:0005886	GO:0005618	GO:0009507	GO:0006412
c1343_g1_i1	GO:0003743	GO:0006413	GO:0005829	GO:0005730	GO:0008026	GO:0009505	GO:0005524	GO:0046686	GO:0005886
c13447_g1_i1	GO:0006412	GO:0097159	GO:0016874	GO:1901363
c13456_g1_i1	GO:0009905	GO:0008152	GO:0000287	GO:0010333
c13466_g1_i1	GO:0005747
c13469_g1_i1	GO:0005737	GO:0048573	GO:0043153	GO:0000166
c13475_g1_i1	GO:0042538	GO:0007030	GO:0009409	GO:0006833	GO:0046686	GO:0009737	GO:0006096	GO:0016021
c13483_g2_i1	GO:0016772
c13538_g1_i1	GO:0009987
c13560_g1_i1	GO:0016311	GO:0016791
c13568_g1_i1	GO:0005507	GO:0005739	GO:0055114	GO:0004491	GO:0006979
c13569_g1_i1	GO:0090305	GO:0003677	GO:0004518	GO:0005634	GO:0006281
c13570_g1_i1	GO:0005840	GO:0003735	GO:0006412
c13588_g1_i1	GO:0004553	GO:0006073	GO:0048046	GO:0005618	GO:0016762
c13591_g1_i1	GO:0008750	GO:0050661	GO:0003957	GO:0015992	GO:0016021	GO:0055114
c13594_g1_i1	GO:0010208	GO:0006075	GO:0000148	GO:0009556	GO:0080092	GO:0003843	GO:0009846
c13598_g1_i1	GO:0045454	GO:0009055	GO:0015035
c135_g1_i1	GO:0005730	GO:0022626	GO:0003735	GO:0005886	GO:0009507	GO:0006412
c13627_g1_i1	GO:0046872	GO:0016491	GO:0051537	GO:0055114
c1365_g1_i1	GO:0016866	GO:0008152
c1365_g1_i2	GO:0016866	GO:0008152
c13681_g1_i1	GO:0044238	GO:0003676	GO:0004672	GO:0044260	GO:0000166	GO:0016310
c13683_g1_i1	GO:0006879	GO:0015238	GO:0005886	GO:0006855	GO:0015137	GO:0015746	GO:0015297
c13683_g1_i2	GO:0006879	GO:0015238	GO:0005886	GO:0006855	GO:0015137	GO:0015746	GO:0015297
c13684_g1_i1	GO:0005509	GO:0006468	GO:0005524	GO:0004674
c13696_g1_i1	GO:0030170	GO:0005507	GO:0046686	GO:0004069	GO:0009058	GO:0006520	GO:0080130	GO:0005739
c13697_g1_i1	GO:0005773	GO:0003746	GO:0006414	GO:0005525	GO:0009507	GO:0006184	GO:0005730	GO:0046686	GO:0003924	GO:0005886	GO:0005739
c13705_g1_i1	GO:0003688	GO:0045892	GO:0005634
c13716_g1_i1	GO:0045454	GO:0009055	GO:0015035
c1374_g1_i1	GO:0009790	GO:0016567	GO:0009733	GO:0004842
c13750_g1_i1	GO:0009933	GO:0005516	GO:0048366
c13773_g1_i1	GO:0005840	GO:0003735	GO:0006412
c13789_g1_i1	GO:0005618	GO:0048767	GO:0009845	GO:0005739	GO:0005730	GO:0009416	GO:0009611	GO:0051301	GO:0009733	GO:0005524	GO:0005886
c13792_g1_i1	GO:0005488
c13793_g1_i1	GO:0005840
c13812_g1_i1	GO:0006810	GO:0016020	GO:0005215
c13814_g1_i1	GO:0043229
c13837_g1_i1	GO:0003824	GO:0005975
c13840_g1_i1	GO:0008685	GO:0016117	GO:0015995	GO:0009570	GO:0005739
c13869_g1_i1	GO:0006468	GO:0005524	GO:0004674
c13876_g1_i1	GO:0005388	GO:0070588	GO:0016021	GO:0046872	GO:0005524
c13900_g1_i1	GO:0005737
c13907_g1_i1	GO:0003964	GO:0006278	GO:0003723
c13953_g1_i1	GO:0003983	GO:0005829	GO:0052543	GO:0010264	GO:0009651	GO:0009555	GO:0046686	GO:0005886
c13963_g1_i1	GO:0016020	GO:0051301
c13970_g1_i1	GO:0005886	GO:0006468	GO:0005524	GO:0016021	GO:0004674
c13975_g1_i1	GO:0009933	GO:0016021	GO:0010015	GO:0010305	GO:0009956	GO:0005886
c1397_g1_i1	GO:0030001	GO:0016020	GO:0032440	GO:0046873	GO:0055114	GO:0055085
c13988_g1_i1	GO:0007017	GO:0005773	GO:0009651	GO:0005525	GO:0009507	GO:0005618	GO:0006184	GO:0005730	GO:0005874	GO:0009826	GO:0051258	GO:0009416	GO:0046686	GO:0009409	GO:0003924	GO:0005886	GO:0005200
c1398_g1_i1	GO:0046872	GO:0006801	GO:0004784	GO:0055114	GO:0009507
c14033_g1_i1	GO:0008152	GO:0016746
c14049_g1_i1	GO:0048046	GO:0004784	GO:0045735	GO:0030145	GO:0055114
c14059_g1_i1	GO:0016021
c1405_g1_i1	GO:0016772
c14067_g1_i1	GO:0016021	GO:0016132
c14079_g1_i1	GO:0016881
c1407_g1_i1	GO:0044464
c1407_g1_i2	GO:0044464
c1408_g1_i1	GO:0016301	GO:0016310
c1410_g1_i1	GO:0008299	GO:0016740
c14112_g1_i1	GO:0005488
c14114_g1_i1	GO:0003964	GO:0006278	GO:0003723	GO:0008270	GO:0015074
c14115_g1_i1	GO:0004385	GO:0016310	GO:0006163
c14118_g1_i1	GO:0015031
c14122_g1_i1	GO:0005488	GO:0009536
c14135_g1_i1	GO:0003964	GO:0006278	GO:0003723	GO:0015074
c14136_g1_i1	GO:0003964	GO:0006278	GO:0003723	GO:0005634	GO:0015074
c14136_g2_i1	GO:0006259	GO:0003676
c1413_g1_i1	GO:0016021
c1414_g1_i1	GO:0032259	GO:0051252	GO:0008428	GO:0008168
c14170_g1_i1	GO:0009628	GO:0042221	GO:0044255	GO:0006950
c14179_g1_i1	GO:0020037
c14188_g1_i1	GO:0005507	GO:0016491	GO:0055114
c14220_g1_i1	GO:0016310	GO:0004672	GO:0000166
c14220_g2_i1	GO:0016310	GO:0004672	GO:0000166
c14228_g1_i1	GO:0009423	GO:0009073	GO:0004107	GO:0009507
c14232_g1_i1	GO:0006950	GO:0009570
c14324_g1_i1	GO:0005829	GO:0006468	GO:0004674	GO:0010075	GO:0009506	GO:0005774	GO:0043424	GO:0005524	GO:0019344	GO:0005794	GO:0005634	GO:0005886
c14327_g1_i1	GO:0005507	GO:0046686	GO:0003878	GO:0005618	GO:0004775	GO:0048037	GO:0008152	GO:0005739	GO:0000166
c14363_g1_i1	GO:0016021
c14364_g1_i1	GO:0003700	GO:0043565	GO:0006355
c1437_g1_i1	GO:0016310	GO:0042736	GO:0006741	GO:0003951	GO:0019674	GO:0005829
c1437_g1_i2	GO:0005737	GO:0016310	GO:0042736	GO:0006741	GO:0003951	GO:0019674
c14390_g1_i1	GO:0046786	GO:0005739
c14390_g1_i2	GO:0046786	GO:0005739
c14392_g1_i1	GO:1901363	GO:0097159	GO:0003824
c14402_g1_i1	GO:0015935
c14402_g1_i2	GO:0015935
c14412_g1_i1	GO:0006810
c14414_g1_i1	GO:0005524	GO:0016787	GO:0051301
c14442_g1_i1	GO:0016747	GO:0009058
c14492_g1_i1	GO:0005975	GO:0016787
c14498_g1_i1	GO:0003676	GO:0008080	GO:0000166
c14522_g1_i1	GO:0005737	GO:0005524	GO:0042026
c1453_g1_i2	GO:0046983
c14558_g1_i1	GO:0016740
c14559_g1_i1	GO:0005737	GO:0030163	GO:0005524	GO:0000502	GO:0017111
c14582_g1_i1	GO:0006810	GO:0016020	GO:0005739
c14584_g1_i1	GO:0004715	GO:0006468	GO:0005524	GO:0004674
c14588_g1_i1	GO:0000166	GO:0004812	GO:0006418
c14592_g1_i1	GO:0006351
c14605_g1_i2	GO:0005488
c14614_g1_i1	GO:0000278	GO:0006346	GO:0016246	GO:0005515	GO:0005847	GO:0016787	GO:0009855	GO:0010014	GO:0010073	GO:0031507	GO:0045787	GO:0006378
c1463_g1_i1	GO:0005525	GO:0005622	GO:0007264
c14647_g1_i1	GO:0004825	GO:0005524	GO:0000049	GO:0046686	GO:0005737	GO:0006431
c14661_g1_i1	GO:0005737	GO:0006950
c14664_g1_i1	GO:0005739
c14674_g1_i1	GO:0044237	GO:0000166	GO:0050662	GO:0003824
c14681_g1_i2	GO:0016772	GO:0097159	GO:1901363
c14699_g1_i2	GO:0006412	GO:0009955	GO:0003723	GO:0048569	GO:0005730	GO:0003735	GO:0022625	GO:0005886
c1469_g1_i1	GO:0006884	GO:0006821
c14707_g1_i1	GO:0046872
c14726_g1_i1	GO:0006468	GO:0005524	GO:0004674
c1473_g1_i2	GO:0005634	GO:0006355
c14748_g1_i1	GO:0016740
c14755_g1_i1	GO:0015385	GO:0055085	GO:0006885	GO:0016021	GO:0006814
c14755_g1_i2	GO:0015385	GO:0055085	GO:0006885	GO:0016021	GO:0006814
c14786_g1_i1	GO:0009987
c14797_g1_i1	GO:0030244	GO:0042742	GO:0048193	GO:0009826	GO:0015926	GO:0005576	GO:0009507	GO:0046686	GO:0030246	GO:0005783
c1480_g1_i1	GO:0004672	GO:0009536	GO:0000166
c14819_g1_i1	GO:0017111	GO:0032991	GO:0044763	GO:0009856	GO:0043232	GO:0071944	GO:0005524	GO:0044444	GO:0044428	GO:0044707
c14824_g1_i1	GO:0016021
c14833_g1_i2	GO:0003676	GO:0003824
c14837_g1_i1	GO:0009062	GO:0080167	GO:0015416	GO:0010025	GO:0006200	GO:0005886	GO:0005524
c14842_g1_i1	GO:0006259	GO:0046872	GO:0003676
c14860_g1_i1	GO:0003746	GO:0006414	GO:0006184	GO:0003924	GO:0005737	GO:0005525
c14860_g2_i1	GO:0003746	GO:0006414	GO:0006184	GO:0003924	GO:0005737	GO:0005525
c14865_g1_i1	GO:0009987	GO:0005488	GO:0005622
c1487_g1_i2	GO:0008380	GO:0003676	GO:0030532
c1488_g1_i1	GO:0007010	GO:0006098	GO:0006094	GO:0008270	GO:0051287	GO:0006833	GO:0051049	GO:0019288	GO:0050661	GO:0009651	GO:0010498	GO:0042742	GO:0009507	GO:0005618	GO:0005794	GO:0006972	GO:0005730	GO:0005829	GO:0007030	GO:0004365	GO:0006096	GO:0019761	GO:0046686	GO:0009506	GO:0009266	GO:0005886	GO:0005507	GO:0006979	GO:0005739
c1490_g1_i1	GO:0005488
c14922_g1_i1	GO:0016706
c14922_g2_i1	GO:0055114	GO:0016706
c14982_g1_i1	GO:0016829	GO:0044424
c14991_g1_i1	GO:0009651
c14993_g1_i1	GO:0015991	GO:0046961	GO:0033180
c14994_g1_i1	GO:0006810
c1500_g1_i1	GO:0005773	GO:0016021	GO:0005886
c15015_g1_i1	GO:0006629	GO:0035556	GO:0004871	GO:0004435	GO:0005509
c15017_g1_i1	GO:0032934
c15034_g1_i1	GO:0044699	GO:0050794	GO:0006351
c15034_g1_i2	GO:0009987
c15072_g1_i1	GO:0005737	GO:0006413	GO:0003743
c15088_g1_i1	GO:0016791
c15123_g1_i1	GO:0046983
c1512_g1_i1	GO:0015095	GO:0005886	GO:0015693
c15130_g1_i1	GO:0003824
c15136_g1_i1	GO:0051287	GO:0005829	GO:0005618	GO:0005634	GO:0055114	GO:0016616
c15144_g1_i1	GO:0000166
c15155_g1_i1	GO:0016021	GO:0005737	GO:0016627	GO:0006629
c15160_g1_i1	GO:0006096	GO:0004332
c15166_g1_i1	GO:0016758
c15166_g2_i1	GO:0016758	GO:0008152
c15178_g1_i1	GO:0005730	GO:0008026	GO:0003676	GO:0046686	GO:0009506	GO:0005524	GO:0005829
c15194_g1_i1	GO:0008152	GO:0097159	GO:1901363
c15204_g1_i1	GO:0005488
c15234_g1_i1	GO:0046872
c15241_g1_i1	GO:0016023
c15243_g1_i1	GO:0003676
c1524_g1_i1	GO:0016757	GO:0016020
c15256_g1_i1	GO:0009058	GO:0016740
c15296_g1_i1	GO:0044424
c15363_g1_i1	GO:0009058	GO:0009860	GO:0009555	GO:0003824	GO:0016020
c15368_g1_i1	GO:0016772
c15375_g1_i1	GO:0006397	GO:0000445
c15376_g1_i1	GO:0000166
c15383_g1_i1	GO:0005737
c1539_g1_i1	GO:0016021
c1539_g2_i1	GO:0016021
c1541_g2_i1	GO:0003735	GO:0022625	GO:0016020	GO:0006412
c15421_g1_i1	GO:0019509	GO:0009693	GO:0008930	GO:0030912	GO:0019284	GO:0005886
c15433_g1_i1	GO:0005737	GO:0007018	GO:0005875	GO:0005524	GO:0003777	GO:0005874
c15461_g1_i1	GO:0003824
c1546_g1_i1	GO:0016787
c15480_g1_i1	GO:0005737	GO:0050661	GO:0004345	GO:0006098
c15528_g1_i1	GO:1901363	GO:0006346	GO:0031048	GO:0016246	GO:0005515	GO:0090241	GO:0006344	GO:0008283	GO:0000786	GO:0009294	GO:0016572	GO:0044030	GO:0097159	GO:0004003	GO:0006349	GO:0032197	GO:0051574
c15529_g1_i1	GO:0050529	GO:0005886
c1552_g1_i1	GO:0043231	GO:0043232
c15540_g1_i1	GO:0009738
c15541_g1_i1	GO:0035251	GO:0008152
c1554_g1_i1	GO:0016132	GO:0046520	GO:0080064	GO:0009086	GO:0006633	GO:0055114	GO:0016021	GO:0006084	GO:0000394	GO:0019344	GO:0005506	GO:0016126
c1556_g1_i1	GO:0008233
c15580_g1_i1	GO:0010467	GO:0016779	GO:0016070	GO:0032549	GO:0000166
c155_g1_i2	GO:0016491	GO:0055114	GO:0000166
c15640_g1_i1	GO:0006546
c15651_g1_i1	GO:0009630	GO:0006499	GO:0000226	GO:0006346	GO:0019375	GO:0007267	GO:0016020	GO:0010431	GO:0000911	GO:0009505	GO:0005986	GO:0010050	GO:0009507	GO:0009855	GO:0005829	GO:0005681	GO:0016157	GO:0005982	GO:0001666	GO:0010014	GO:0035196	GO:0010267	GO:0000398	GO:0010073	GO:0009616
c15675_g1_i1	GO:0008270
c15675_g1_i2	GO:0008270
c15679_g1_i2	GO:0016772
c15691_g1_i1	GO:0004553	GO:0005975	GO:0030246	GO:0009507
c15692_g1_i1	GO:0032259	GO:0016740
c15694_g1_i1	GO:0020037	GO:0016705	GO:0004497	GO:0005506	GO:0009055	GO:0055114
c1569_g1_i1	GO:0005576
c15706_g1_i1	GO:0005737	GO:0006457	GO:0046686	GO:0010043	GO:0005524	GO:0051082	GO:0016020
c15706_g2_i1	GO:0005829	GO:0010498	GO:0006457	GO:0007010	GO:0042545	GO:0005524	GO:0006094	GO:0051082	GO:0010043	GO:0009664	GO:0046686	GO:0016020
c15707_g1_i1	GO:0055085	GO:0016021
c15713_g1_i1	GO:0005524	GO:0006950
c15719_g1_i1	GO:0009941	GO:0016117	GO:0010207	GO:0050592	GO:0019288	GO:0009902	GO:0020037	GO:0009055	GO:0015995	GO:0005506	GO:0055114	GO:0009534	GO:0042793	GO:0006364	GO:0047085	GO:0010027
c15736_g1_i1	GO:0010167	GO:0015112	GO:0015706	GO:0005886
c15744_g1_i1	GO:0031425	GO:0009507
c15769_g1_i1	GO:0016829
c15770_g1_i1	GO:0001510	GO:0006364	GO:0005634	GO:0008168
c15782_g1_i1	GO:0048046	GO:0030145	GO:0045735
c15782_g1_i2	GO:0048046	GO:0030145	GO:0045735
c15783_g1_i1	GO:0055114	GO:0033743
c15787_g1_i1	GO:0009524	GO:0008017	GO:0008569	GO:0005875	GO:0016887	GO:0005876	GO:0006200	GO:0007018	GO:0005634	GO:0005524	GO:0009971
c157_g1_i1	GO:0042176	GO:0000502	GO:0050790	GO:0030234
c15803_g1_i1	GO:0004471	GO:0050897	GO:0051287	GO:0016619	GO:0006108	GO:0005524	GO:0009507	GO:0008270	GO:0005739	GO:0042803	GO:0055114
c15815_g1_i1	GO:0030529
c15877_g1_i1	GO:0009941	GO:0005488	GO:0017111	GO:0016020
c15889_g1_i1	GO:0046686	GO:0044237	GO:0055114	GO:0000166	GO:0050662	GO:0045552
c15889_g2_i1	GO:0046686	GO:0044237	GO:0050662	GO:0003824	GO:0000166
c15892_g1_i1	GO:0043229
c158_g1_i1	GO:0022626	GO:0003735	GO:0005886	GO:0005618	GO:0006412
c15906_g1_i1	GO:0005840	GO:0009628	GO:0043231	GO:0016020	GO:0044446
c15952_g1_i1	GO:0008026	GO:0003676	GO:0005524	GO:0008270
c15970_g1_i1	GO:0051536	GO:0006200	GO:0009055	GO:0005524	GO:0016887
c15974_g1_i1	GO:0005794	GO:0008378	GO:0010584	GO:0006486	GO:0016021
c15974_g1_i2	GO:0005739	GO:0016021	GO:0010584	GO:0006486	GO:0048531	GO:0005794
c15977_g1_i1	GO:0043234	GO:0044430	GO:0000166	GO:0015630
c15984_g1_i1	GO:0004558	GO:0005975	GO:0005634	GO:0009507
c1598_g1_i1	GO:0005524	GO:0004386
c15992_g1_i1	GO:0016881
c159_g1_i1	GO:0016020
c16015_g1_i1	GO:0003677	GO:0003682
c16027_g1_i1	GO:0043231	GO:0016558	GO:0006891	GO:0006869	GO:0009733	GO:0006635	GO:0005515	GO:0044444	GO:0010351
c16028_g1_i1	GO:0046872	GO:0016491
c1602_g1_i1	GO:0009791	GO:0048608
c1602_g1_i2	GO:0048316
c16035_g1_i1	GO:0003677	GO:0004601	GO:0006310
c16048_g1_i1	GO:0005975	GO:0016020	GO:0016798	GO:0009505
c16048_g2_i1	GO:0003824
c16049_g1_i1	GO:0003676	GO:0006396
c16050_g1_i1	GO:0050896	GO:0003723	GO:0006278	GO:0003964	GO:0015074	GO:0005634
c16061_g1_i1	GO:0005507	GO:0005618	GO:0006105	GO:0005739	GO:0003878	GO:0006104	GO:0006099	GO:0004775	GO:0005524	GO:0046686	GO:0048037
c16070_g1_i1	GO:0005852	GO:0006413	GO:0005886	GO:0003743	GO:0008270	GO:0000166
c16070_g1_i2	GO:0005852	GO:0006413	GO:0005886	GO:0003743	GO:0008270	GO:0000166
c16071_g1_i2	GO:0005622	GO:0006810
c16077_g1_i1	GO:0046872	GO:0051766
c1608_g1_i1	GO:0043231	GO:0000015	GO:0000287	GO:0006096	GO:0004634
c16100_g1_i1	GO:0006468	GO:0005524	GO:0032440	GO:0016021	GO:0004674	GO:0055114
c16107_g1_i1	GO:0055085	GO:0015786	GO:0016021	GO:0005460	GO:0005459	GO:0015785	GO:0080147	GO:0048527	GO:0008643	GO:0005794	GO:0005886
c16115_g1_i1	GO:0043167	GO:0016787	GO:1901363	GO:0097159
c16163_g1_i1	GO:0003964	GO:0006278	GO:0003723
c16168_g1_i1	GO:0003676	GO:0005524	GO:0008026
c16175_g1_i1	GO:0050896	GO:0008168
c16175_g2_i1	GO:0006950	GO:0008171
c16185_g1_i1	GO:0009536
c16185_g2_i1	GO:0016023	GO:0016020
c16192_g1_i1	GO:0016310	GO:0004672	GO:0000166
c16211_g1_i1	GO:0051567	GO:0009220	GO:0006412	GO:0001510	GO:0006342	GO:0022625	GO:0003735	GO:0005886	GO:0042254
c16226_g1_i1	GO:0044464
c16226_g1_i2	GO:0005886	GO:0003993
c1622_g1_i1	GO:0005525	GO:0007264	GO:0015031
c16230_g1_i1	GO:0005198
c1623_g1_i1	GO:0005840	GO:0003735	GO:0042254	GO:0006414
c16244_g1_i1	GO:0050896
c16252_g1_i1	GO:0006200	GO:0009941	GO:0006461	GO:0005524	GO:0016887	GO:0005634
c16259_g1_i1	GO:0006605	GO:0009535
c1625_g1_i1	GO:0004672	GO:0006468	GO:0005524	GO:0016021
c16263_g1_i1	GO:0005516	GO:0009506	GO:0009640	GO:0010388	GO:0004843	GO:0016567	GO:0016579	GO:0045893	GO:0005634	GO:0016571
c16269_g1_i1	GO:0003852	GO:0009098
c16279_g1_i1	GO:0005097	GO:0005622	GO:0032851
c16279_g2_i1	GO:0005097	GO:0005622	GO:0032851
c16281_g1_i1	GO:0006914
c16314_g1_i1	GO:0044763	GO:0016020	GO:0044707	GO:0022414	GO:0032502	GO:0005739
c16329_g1_i1	GO:0048767	GO:0060151	GO:0003774	GO:0005515	GO:0000166	GO:0051646	GO:0051645	GO:0030048	GO:0005634
c16329_g2_i1	GO:0000166
c16341_g1_i1	GO:0016042	GO:0070290	GO:0005509	GO:0004630	GO:0016020	GO:0046470
c16341_g2_i1	GO:0016042	GO:0070290	GO:0005509	GO:0004630	GO:0016020	GO:0046470
c16344_g1_i1	GO:0016023
c16352_g1_i1	GO:0003746	GO:0003972	GO:0006388	GO:0005524	GO:0006414
c16356_g1_i1	GO:0005488
c1635_g2_i1	GO:0005525	GO:0005622	GO:0016020	GO:0007264
c16369_g1_i1	GO:0000278	GO:0031047	GO:0000226	GO:0000166	GO:0000911	GO:0051567	GO:0044430	GO:0015630	GO:0048453	GO:0006342	GO:0005737	GO:0003777	GO:0006306	GO:0048451	GO:0043234	GO:0016572	GO:0009909
c16380_g1_i1	GO:0009524	GO:0008017	GO:0000910	GO:0000226	GO:0005819	GO:0005874
c16387_g1_i1	GO:0005488
c16389_g1_i1	GO:0003676	GO:0003824
c16392_g1_i1	GO:0046961	GO:0046933	GO:0015991	GO:0045261	GO:0015986	GO:0005524	GO:0005739
c16403_g1_i1	GO:0005829	GO:0048767	GO:0005777	GO:0009062	GO:0004165	GO:0080026	GO:0080024	GO:0080167	GO:0005634
c16406_g1_i1	GO:0000166
c16406_g2_i1	GO:0005524	GO:0006950
c16420_g1_i1	GO:0000325	GO:0005774	GO:0007010	GO:0046961	GO:0006098	GO:0006094	GO:0009941	GO:0048046	GO:0006833	GO:0046034	GO:0033180	GO:0006816	GO:0009651	GO:0046933	GO:0010498	GO:0015991	GO:0000902	GO:0007033	GO:0005618	GO:0005794	GO:0006972	GO:0005829	GO:0007030	GO:0006096	GO:0048193	GO:0009555	GO:0002020	GO:0046686	GO:0009506	GO:0009266	GO:0016049	GO:0005886	GO:0005524	GO:0005739
c16428_g1_i1	GO:0016021	GO:0005746
c16430_g1_i1	GO:0005840	GO:0003735	GO:0009507	GO:0006412
c16440_g1_i1	GO:0000910	GO:0006184	GO:0003924	GO:0005525
c16449_g1_i1	GO:0006259	GO:0003676	GO:0003824
c16449_g1_i2	GO:0009536
c16454_g1_i1	GO:0005774	GO:0007010	GO:0006094	GO:0048046	GO:0010363	GO:0010498	GO:0006612	GO:0009507	GO:0005618	GO:0048767	GO:0005829	GO:0006108	GO:0009051	GO:0006970	GO:0004473	GO:0046686	GO:0009506	GO:0009963	GO:0051260	GO:0005886	GO:0005488
c16458_g1_i1	GO:0003824	GO:0008152
c16461_g1_i1	GO:0016757
c16464_g1_i1	GO:0005840	GO:0003735	GO:0003723	GO:0009507	GO:0006412
c16468_g1_i1	GO:0022626	GO:0043231	GO:0044446
c16480_g1_i1	GO:0005737	GO:0006457	GO:0005524	GO:0051082
c16485_g1_i1	GO:0015450	GO:0031359	GO:0048598	GO:0045036	GO:0005886
c16485_g1_i2	GO:0015450	GO:0031359	GO:0048598	GO:0045036	GO:0005886
c16497_g1_i1	GO:0003824
c16502_g1_i1	GO:0004185	GO:0006508
c16505_g1_i1	GO:0010413	GO:0016459	GO:0009506	GO:0005524	GO:0003774	GO:0045492	GO:0006886	GO:0009832	GO:0005737	GO:0030048	GO:0005886
c16511_g1_i1	GO:0004825	GO:0005524	GO:0000049	GO:0005737	GO:0006431
c16526_g1_i1	GO:0043167
c16555_g1_i1	GO:0004400	GO:0030170	GO:0000105	GO:0080130	GO:0009507
c16555_g1_i2	GO:0004400	GO:0030170	GO:0000105	GO:0080130	GO:0009507
c16570_g1_i1	GO:0003676	GO:0008270	GO:0015074
c16576_g1_i1	GO:0005737	GO:0006457	GO:0046658	GO:0005618	GO:0005524	GO:0051082
c16579_g1_i2	GO:0003700	GO:0003677	GO:0005634	GO:0006355
c16583_g1_i1	GO:0046872
c16584_g1_i1	GO:0016023	GO:0016020
c16588_g1_i1	GO:0005509
c16589_g1_i1	GO:0005507	GO:0009055
c16589_g1_i2	GO:0005507	GO:0016023	GO:0009055
c16607_g2_i1	GO:0003677
c16608_g1_i1	GO:0009553	GO:0005739	GO:0005634	GO:0009677
c16618_g2_i1	GO:0003964
c16622_g1_i1	GO:0003676	GO:0005622	GO:0010200	GO:0008270
c16626_g1_i1	GO:0010076	GO:0010083	GO:0010077	GO:0009536	GO:0009691	GO:0016787	GO:0048832
c16640_g1_i1	GO:0044434
c16643_g1_i1	GO:0003676	GO:0008270	GO:0015074	GO:0009536
c16644_g1_i1	GO:0003677	GO:0003682
c16645_g1_i1	GO:0000145	GO:0006887
c16645_g2_i1	GO:0000145	GO:0006904
c16657_g2_i1	GO:0016787	GO:0006629
c16657_g4_i1	GO:0009507
c16664_g1_i1	GO:0005730	GO:0005794	GO:0003735	GO:0042254	GO:0022625	GO:0006412
c1666_g1_i1	GO:0046872
c16671_g1_i1	GO:0000502	GO:0005886
c16694_g1_i1	GO:0005737	GO:0009294	GO:0046686	GO:0006334	GO:0005886	GO:0005634	GO:0006281
c16696_g2_i1	GO:0016459	GO:0005524	GO:0003774
c16707_g2_i1	GO:0046872
c16708_g1_i1	GO:0055114	GO:0051920	GO:0004601
c16714_g1_i1	GO:0046483	GO:0097159	GO:0034641	GO:1901360	GO:0006725	GO:1901363
c16720_g1_i2	GO:0004048	GO:0000162
c16742_g1_i1	GO:0007275	GO:0006511	GO:0008180	GO:0010387
c16744_g1_i1	GO:0044424	GO:0009733	GO:0010260	GO:0009723
c16752_g1_i1	GO:0003964	GO:0006278	GO:0003723	GO:0009536
c16765_g1_i1	GO:0043234	GO:0016567	GO:0004842	GO:0005634	GO:0070696
c16814_g1_i1	GO:0016301
c16814_g2_i1	GO:0004715	GO:0006468	GO:0005524	GO:0004674
c16816_g1_i1	GO:0006970	GO:0016757	GO:0016020
c16816_g2_i1	GO:0009414	GO:0009651	GO:0016021	GO:0030244	GO:0048367	GO:0016760	GO:0005794
c16818_g1_i1	GO:0016310	GO:0004672	GO:0000166
c16819_g1_i1	GO:0055085	GO:0008559	GO:0016021	GO:0006200	GO:0005524	GO:0015440
c16821_g1_i1	GO:0003677	GO:0006355
c16821_g2_i1	GO:0003677	GO:0006355
c16830_g1_i1	GO:0046030
c16844_g1_i1	GO:0016881
c16846_g1_i1	GO:0007018	GO:0005875	GO:0005524	GO:0003777	GO:0005874
c1684_g1_i1	GO:0016301	GO:0005524	GO:0016310
c16865_g1_i1	GO:0009058	GO:0016779
c16874_g1_i1	GO:0000462	GO:0019843	GO:0003735	GO:0006414	GO:0022627	GO:0009507	GO:0016020
c168_g1_i1	GO:0016020
c16910_g1_i1	GO:0005488
c16910_g2_i1	GO:0005488
c16933_g1_i1	GO:0005634	GO:0008270
c16948_g1_i1	GO:0030246	GO:0005886	GO:0016310	GO:0004672	GO:0000166
c16951_g1_i1	GO:0055114	GO:0004488	GO:0009396	GO:0004477	GO:0000166	GO:0009507
c16956_g1_i1	GO:0006661	GO:0005739
c16978_g1_i1	GO:0003964	GO:0006278	GO:0003723	GO:0004190	GO:0006508	GO:0005634	GO:0008270	GO:0015074
c1697_g1_i1	GO:0009507
c16997_g1_i1	GO:0006457	GO:0016272	GO:0051082
c16997_g1_i2	GO:0006457	GO:0016272	GO:0051082
c16_g1_i1	GO:0043229	GO:0051640	GO:0005515	GO:0000166
c16_g2_i1	GO:0043229	GO:0051640	GO:0005515	GO:0000166
c17010_g1_i1	GO:0017004	GO:0045454	GO:0009534	GO:0016020	GO:0055114
c17017_g1_i1	GO:0009628	GO:0005976	GO:0009536	GO:0006396
c17018_g1_i1	GO:0016757
c17018_g1_i2	GO:0016757
c17027_g1_i1	GO:0009626	GO:0008324	GO:0055085	GO:0006812	GO:0016021	GO:0005216
c17028_g1_i1	GO:0003824
c17028_g2_i1	GO:0016787
c17040_g1_i1	GO:0005739	GO:0005730	GO:0006184	GO:0003924	GO:0009507	GO:0005773	GO:0046686	GO:0005525	GO:0005886
c17049_g1_i1	GO:0043531	GO:0006950	GO:0005524	GO:0007165	GO:0017111
c1704_g1_i1	GO:0006351
c17050_g1_i1	GO:0006094	GO:0005525	GO:0004613
c17067_g1_i1	GO:0003676	GO:0008270	GO:0015074
c17068_g1_i1	GO:0009941
c17071_g1_i1	GO:0006457	GO:0005773	GO:0005886	GO:0000413	GO:0003755
c17079_g1_i1	GO:0018858	GO:0019761
c17084_g1_i1	GO:0016491
c17104_g1_i1	GO:0046872
c17139_g1_i1	GO:0016020
c17156_g1_i1	GO:0050896
c17172_g1_i1	GO:0004812	GO:0006418	GO:0000166
c17192_g1_i1	GO:0005488
c17193_g1_i1	GO:0003824
c17217_g1_i1	GO:0016020
c17240_g1_i1	GO:0016020	GO:0043231	GO:0005525	GO:0006184	GO:0003924	GO:0044444
c17259_g1_i1	GO:0005773	GO:0005525	GO:0005886	GO:0009507	GO:0007264	GO:0015031
c17264_g1_i1	GO:0016491
c17264_g2_i1	GO:0009407	GO:0004602	GO:0009507	GO:0080167
c17268_g1_i1	GO:0006066	GO:0009553	GO:0050660	GO:0007267	GO:0010430	GO:0008812
c17268_g2_i1	GO:0050660	GO:0046593	GO:0008812	GO:0055114	GO:0006066
c17293_g1_i1	GO:0006200	GO:0005524	GO:0016887	GO:0016020
c17307_g1_i1	GO:0016020	GO:0006863	GO:0005345	GO:0055085
c17317_g1_i1	GO:0009987
c17331_g1_i1	GO:0006259	GO:0046872	GO:0003676
c17331_g2_i1	GO:0003964	GO:0006278	GO:0003723	GO:0008270	GO:0015074
c17350_g1_i1	GO:0016020
c17352_g1_i1	GO:0051287	GO:0009561	GO:0055114	GO:0005739	GO:0004617	GO:0005524	GO:0016597	GO:0009507	GO:0016020	GO:0006564
c17357_g1_i1	GO:0005840	GO:0003735	GO:0006412
c17360_g1_i1	GO:0003676
c17361_g1_i1	GO:0005737	GO:0005839	GO:0006511	GO:0005634	GO:0004298
c17362_g1_i1	GO:0005840	GO:0003735	GO:0006412
c17363_g1_i2	GO:0005509	GO:0007264	GO:0019725	GO:0005741	GO:0006184	GO:0003924	GO:0005525
c17377_g1_i1	GO:0016740
c17404_g1_i1	GO:0005730	GO:0005773	GO:0003735	GO:0005886	GO:0022625	GO:0009507	GO:0006412
c17409_g1_i1	GO:0046854	GO:0016307
c17411_g1_i1	GO:0006468	GO:0005524	GO:0004674
c17428_g1_i1	GO:0043231	GO:0044444	GO:0006508	GO:0008234
c17460_g1_i1	GO:0016301	GO:0009987
c17460_g2_i1	GO:0016740
c17461_g1_i1	GO:0005737	GO:0006457	GO:0005524	GO:0051082
c17461_g2_i1	GO:0005737	GO:0006457	GO:0005524	GO:0051082
c17472_g1_i1	GO:0007126	GO:0051276	GO:0007059
c17472_g2_i1	GO:0045132	GO:0005739	GO:0007062	GO:0070192	GO:0005694
c17484_g1_i1	GO:0005198	GO:0009507
c17487_g1_i1	GO:0016310	GO:0004672	GO:0000166
c17491_g1_i1	GO:0004045
c17499_g1_i1	GO:0005524
c17504_g1_i1	GO:0016740
c17505_g1_i1	GO:0003746	GO:0006200	GO:0006414	GO:0005524	GO:0016887	GO:0005634
c17505_g2_i1	GO:0071704	GO:0017111	GO:0044238	GO:0000166	GO:0044237
c17516_g1_i1	GO:0005975	GO:0004553
c17532_g1_i1	GO:0009628	GO:0005976	GO:0009536	GO:0006396
c17537_g2_i1	GO:0005488
c17544_g1_i1	GO:0016787
c17546_g1_i1	GO:0008152	GO:0008483
c17583_g1_i1	GO:0008270	GO:0003676
c17583_g1_i2	GO:0003676	GO:0008270	GO:0015074
c17584_g1_i1	GO:0003964	GO:0006278	GO:0003723	GO:0005634	GO:0015074
c1758_g2_i1	GO:0005634
c175_g1_i1	GO:0003676	GO:0006184	GO:0003924	GO:0030529	GO:0005525
c17605_g1_i1	GO:0004553	GO:0005975
c17620_g1_i1	GO:0003676	GO:0008270	GO:0015074
c1763_g1_i1	GO:0005739
c17650_g1_i1	GO:0008171	GO:0046983	GO:0032259
c17650_g1_i2	GO:0008171	GO:0046983	GO:0032259
c17661_g1_i1	GO:0010466	GO:0004869
c17661_g2_i1	GO:0005622	GO:0006511	GO:0004221	GO:0008270
c17686_g1_i1	GO:0052689
c1768_g1_i1	GO:0010228
c17694_g1_i1	GO:0019438	GO:0006790	GO:0006520	GO:0044711	GO:1901362	GO:0071944	GO:0016740	GO:0043167	GO:0000166	GO:0044424	GO:0016020
c17698_g1_i1	GO:0020037	GO:0046872	GO:0004601	GO:0055114	GO:0006979
c17698_g1_i2	GO:0020037	GO:0046872	GO:0004601	GO:0055114	GO:0006979
c17719_g1_i1	GO:0016491	GO:0000166	GO:0055114	GO:0008270
c17743_g1_i1	GO:0097159	GO:1901363
c17743_g2_i1	GO:0006184	GO:0003924	GO:0005525
c17755_g1_i1	GO:0016301	GO:0016310
c17757_g1_i1	GO:0005516	GO:0030551	GO:0006874	GO:0044765	GO:0009860	GO:0005216	GO:0016324	GO:0009827
c17757_g1_i2	GO:0055085	GO:0005516	GO:0016021	GO:0030551	GO:0006811	GO:0006874	GO:0009860	GO:0005216	GO:0016324	GO:0009827
c17759_g1_i1	GO:0071704	GO:0005488	GO:0044281	GO:0044464	GO:0044237
c17765_g1_i1	GO:0000166
c17770_g1_i1	GO:0005739	GO:0016020
c17774_g1_i1	GO:0015416	GO:0006200	GO:0005524	GO:0015417	GO:0016020
c1778_g1_i1	GO:0050776	GO:0043231	GO:0004672	GO:0045087	GO:0006464	GO:0009617	GO:0044765	GO:0044444	GO:0000166	GO:0016310	GO:0007165	GO:0016020
c1778_g2_i1	GO:0016491	GO:0016310	GO:0004672	GO:0016020	GO:0000166
c17792_g1_i1	GO:0044260	GO:0003676	GO:0016310	GO:0004672	GO:0044238	GO:0000166
c1780_g1_i1	GO:0006259	GO:0003676
c17813_g1_i1	GO:0030246	GO:0006468	GO:0005524	GO:0004674
c17817_g1_i1	GO:0030246	GO:0005975	GO:0008810
c17817_g2_i1	GO:0030246	GO:0005975	GO:0008810
c17826_g1_i1	GO:0003723	GO:0008408	GO:0005622	GO:0006139
c17834_g1_i1	GO:0008661	GO:0016114
c17851_g1_i1	GO:0020037	GO:0004096	GO:0055114	GO:0016740	GO:0006979
c17851_g1_i2	GO:0020037	GO:0004096	GO:0055114	GO:0016740	GO:0006979
c17855_g1_i1	GO:0003735	GO:0003723	GO:0015934	GO:0009570	GO:0005634	GO:0006412	GO:0009535
c17857_g1_i1	GO:0030834	GO:0030427	GO:0000226	GO:0017157	GO:0010119	GO:0051650	GO:0032794	GO:0009734	GO:0005525	GO:0009524	GO:0030833	GO:0005730	GO:0005819	GO:0007264	GO:0009416	GO:0045177	GO:0005886	GO:0009860
c17874_g1_i1	GO:0055085	GO:0005247	GO:0015706	GO:0016021	GO:0009705	GO:0006821	GO:0009671	GO:0010167
c17874_g1_i2	GO:0015698	GO:0005216	GO:0015112	GO:0016020
c17880_g1_i1	GO:0006633	GO:0048316	GO:0030955	GO:0005739	GO:0004743	GO:0000287	GO:0006096	GO:0016310	GO:0009570	GO:0046686
c17883_g1_i1	GO:0016772	GO:0008152
c17888_g1_i2	GO:0016491	GO:0055114	GO:0000166
c17903_g1_i1	GO:0016023
c17905_g1_i1	GO:0097159	GO:1901363	GO:0030529	GO:0005737
c17928_g1_i1	GO:0008168	GO:0032259
c17929_g1_i1	GO:0001510	GO:0000786	GO:0005730	GO:0003677	GO:0006334	GO:0046982	GO:0008283
c17931_g1_i1	GO:0015031	GO:0016020
c17931_g1_i2	GO:0015031	GO:0016020
c17939_g1_i2	GO:0004591	GO:0050897	GO:0046686	GO:0030976	GO:0006099	GO:0008270	GO:0005739
c17946_g1_i1	GO:0046395	GO:0019439	GO:0009628	GO:0032787	GO:0009058	GO:0009698	GO:0016841	GO:0042537	GO:1901361	GO:0006950
c17950_g1_i1	GO:0008152	GO:0016491
c17961_g1_i1	GO:0016301	GO:0016310
c17971_g1_i1	GO:0020037	GO:0016705	GO:0004497	GO:0005506	GO:0009055	GO:0055114	GO:0008270
c17979_g1_i1	GO:0003837	GO:0006212	GO:0043562	GO:0005829
c17992_g1_i1	GO:0016740	GO:0016020
c18008_g1_i1	GO:0055114	GO:0004375	GO:0005739	GO:0009941	GO:0006546	GO:0005524	GO:0046686	GO:0030170	GO:0048046
c18033_g1_i1	GO:0052726	GO:0047325	GO:0005622	GO:0016310	GO:0005524	GO:0000287	GO:0052725	GO:0032957
c18047_g2_i1	GO:0012511	GO:0019433	GO:0004806
c18056_g1_i1	GO:0003676
c1805_g1_i1	GO:0048027	GO:0006101	GO:0048046	GO:0071732	GO:0006833	GO:0044036	GO:0005773	GO:0051539	GO:0009693	GO:0006102	GO:0009651	GO:0015979	GO:0007033	GO:0016706	GO:0006972	GO:0005829	GO:0007030	GO:0006096	GO:0055072	GO:0071398	GO:0046686	GO:0003994	GO:0009506	GO:0055114	GO:0009266	GO:0009815	GO:0005886	GO:0005507	GO:0051365	GO:0071281	GO:0010089	GO:0005739
c18097_g1_i1	GO:0006281	GO:0051640	GO:0010053	GO:0009932	GO:0005515	GO:0005737	GO:0005886
c18125_g1_i1	GO:0003746	GO:0006414	GO:0006184	GO:0003924	GO:0005737	GO:0005525
c18150_g1_i1	GO:0000910	GO:0051082	GO:0005829	GO:0007021	GO:0005874
c18151_g1_i1	GO:0006855	GO:0016020	GO:0015297	GO:0015238
c18166_g1_i1	GO:0006886
c18166_g1_i2	GO:0006886
c18187_g1_i1	GO:0007018	GO:0005875	GO:0005524	GO:0003777	GO:0005874
c18195_g1_i1	GO:0009414	GO:0008219	GO:0009651	GO:0043565	GO:0000303	GO:0046983	GO:0009863	GO:0003700	GO:0009738	GO:0045893	GO:0005634	GO:0009873
c18205_g1_i1	GO:0005730	GO:0022626	GO:0003735	GO:0005886	GO:0003723	GO:0009507	GO:0006412
c18232_g1_i1	GO:0006468	GO:0003723	GO:0008270	GO:0004674	GO:0006278	GO:0003964	GO:0005524	GO:0015074	GO:0005634
c18243_g1_i1	GO:0006260	GO:0000808	GO:0005634
c1825_g1_i2	GO:0016874	GO:0005507	GO:0046686	GO:0005524	GO:0008152	GO:0005739
c18264_g1_i1	GO:0045239	GO:0006979	GO:0048868	GO:0042128	GO:0006106	GO:0006099	GO:0005829	GO:0009651	GO:0005739	GO:0004333
c18273_g1_i1	GO:0015991	GO:0005773	GO:0016887	GO:0005886	GO:0033179	GO:0015078	GO:0016021	GO:0009507
c18293_g2_i1	GO:0004672	GO:0009987
c18299_g1_i1	GO:0005840	GO:0003735	GO:0006412
c18307_g1_i1	GO:0003964	GO:0005739
c18307_g2_i1	GO:0005739
c18319_g1_i1	GO:0016301	GO:0016310
c1833_g1_i1	GO:0046872	GO:0016705	GO:0004497
c18341_g1_i1	GO:0005887	GO:0055085	GO:0008515	GO:0015770
c18352_g1_i1	GO:0044464
c18369_g1_i1	GO:0003735	GO:0005886	GO:0022625	GO:0006412
c1838_g1_i1	GO:0071704	GO:0032550	GO:0044238	GO:0004611	GO:0032555	GO:0035639	GO:0016020
c18392_g1_i1	GO:0016301	GO:0016310
c18401_g1_i1	GO:0080101	GO:0000773	GO:0008654
c18405_g1_i1	GO:0016021
c18407_g1_i1	GO:0042221
c18422_g1_i1	GO:0005737	GO:0005886	GO:0006468	GO:0005524	GO:0005634	GO:0004674
c18441_g1_i1	GO:0005681	GO:0000398
c18442_g1_i1	GO:0016192	GO:0006886	GO:0030126	GO:0005198
c18445_g1_i1	GO:0009737	GO:0004029	GO:0009269	GO:0009651	GO:0055114
c18454_g1_i1	GO:0005975	GO:0004553
c18494_g1_i1	GO:0003676	GO:0009536	GO:0015074
c18507_g1_i1	GO:0009505	GO:0005794	GO:0032259	GO:0005886	GO:0008168
c18515_g1_i1	GO:0030246	GO:0004565	GO:0005975
c18522_g1_i1	GO:0005838	GO:0006508
c18532_g1_i1	GO:0016772
c1855_g1_i1	GO:0008233
c18571_g1_i1	GO:0005488
c18577_g1_i1	GO:0019253	GO:0006098	GO:0046872	GO:0009409	GO:0009941	GO:0009535	GO:0009570	GO:0004750	GO:0009624	GO:0010319	GO:0048046
c18588_g1_i1	GO:0042973	GO:0005975
c18597_g1_i1	GO:0016717	GO:0006655	GO:0009979	GO:0019288	GO:0015995	GO:0016117	GO:0009579	GO:0006636	GO:0010205	GO:0002213	GO:0001676	GO:0009507
c18601_g1_i1	GO:0008152	GO:0000287	GO:0016853	GO:0010333
c18601_g1_i2	GO:0046872	GO:0016829
c18648_g1_i1	GO:0003676	GO:0008270	GO:0015074
c18667_g1_i1	GO:0003837	GO:0006212	GO:0043562	GO:0005829
c18686_g1_i1	GO:0010200
c18686_g1_i2	GO:0003677	GO:0003682
c1868_g1_i1	GO:0017168	GO:0009506	GO:0006751	GO:0005829
c18724_g1_i1	GO:0003746	GO:0046872	GO:0006355	GO:0006414	GO:0005634
c18724_g1_i2	GO:0003746	GO:0046872	GO:0006355	GO:0006414	GO:0005634
c18726_g1_i1	GO:0051287	GO:0005524	GO:0000287	GO:0006099	GO:0004449	GO:0009507	GO:0008270	GO:0006102
c18727_g1_i1	GO:0005516
c18729_g1_i1	GO:0005829	GO:0005524	GO:0042803	GO:0051536
c18739_g1_i1	GO:0045454	GO:0009055	GO:0015035
c18756_g1_i1	GO:0046872
c18759_g1_i1	GO:0016021	GO:0006857	GO:0005215
c18761_g1_i1	GO:0050661	GO:0006782	GO:0008883	GO:0055114
c18767_g1_i1	GO:0006944	GO:0005768	GO:0048193	GO:0005794	GO:0005886	GO:0006863	GO:0006486	GO:0016021	GO:0005802
c18769_g1_i1	GO:0016301	GO:0016020
c18775_g1_i1	GO:0005576
c18779_g1_i1	GO:0009524	GO:0005634	GO:0051301	GO:0009790
c18789_g1_i1	GO:0046872	GO:0022900	GO:0009055	GO:0051537
c18793_g1_i1	GO:0016043	GO:0051301
c18798_g1_i1	GO:0005576	GO:0008083	GO:0007275	GO:0030154	GO:0008283
c18807_g1_i1	GO:0005758	GO:0046872	GO:0005743	GO:0015031
c18813_g1_i1	GO:0016021	GO:0008565	GO:0005886	GO:0009306
c18816_g1_i1	GO:0005829	GO:0008446	GO:0019673	GO:0000166	GO:0050662	GO:0009826	GO:0042351
c18818_g1_i1	GO:0003743	GO:0006413	GO:0005829	GO:0005730	GO:0008026	GO:0009505	GO:0005524	GO:0046686	GO:0005886
c18828_g1_i1	GO:0005739
c18831_g1_i1	GO:0008152	GO:0003992	GO:0030170
c18831_g2_i1	GO:0006979	GO:0009450	GO:0006540	GO:0008270	GO:0005739	GO:0050897	GO:0009865	GO:0010154	GO:0019484	GO:0034387	GO:0010183	GO:0046686	GO:0030170	GO:0010033	GO:0005886
c18834_g1_i1	GO:0044237	GO:0050662	GO:0000166	GO:0055114	GO:0045552
c18836_g1_i1	GO:0005975	GO:0016740
c18841_g1_i1	GO:0019887	GO:0045859	GO:0005956
c18845_g1_i1	GO:0003676	GO:0008270	GO:0015074
c18847_g1_i1	GO:0006364	GO:0009507
c18858_g1_i1	GO:0003677	GO:0003682
c18871_g1_i1	GO:0009941	GO:0005506	GO:0009535
c18877_g1_i1	GO:0016787	GO:0009507
c18885_g1_i1	GO:0005730	GO:0042742	GO:0009870	GO:0010204	GO:0006397	GO:0050832
c18890_g1_i1	GO:0016787	GO:0006508
c18898_g1_i1	GO:0006457	GO:0006950	GO:0005524	GO:0009570	GO:0051082
c18905_g1_i1	GO:0006139	GO:0032259	GO:0008168
c18908_g1_i1	GO:0020037	GO:0016705	GO:0004497	GO:0005506	GO:0009055	GO:0055114	GO:0016829
c18933_g1_i1	GO:0016020	GO:0008375
c18934_g1_i1	GO:0046872	GO:0051287	GO:0016619	GO:0006108	GO:0009507	GO:0004473	GO:0055114
c18934_g2_i1	GO:0051287	GO:0046872	GO:0016619	GO:0006108	GO:0055114
c18935_g1_i1	GO:0015450	GO:0005886	GO:0006605
c18936_g1_i1	GO:0006351	GO:0005634
c1893_g1_i1	GO:0009648	GO:0006468	GO:0004674	GO:0006355	GO:0010229	GO:0005524	GO:0003700	GO:0005886
c18944_g1_i1	GO:0022626	GO:0016020	GO:0044446	GO:0071944
c18956_g1_i1	GO:0005840	GO:0003735	GO:0009507	GO:0006412	GO:0019843
c18959_g1_i1	GO:0016757
c18965_g1_i1	GO:0003676	GO:0008270	GO:0015074
c1896_g1_i1	GO:0016787
c18972_g1_i1	GO:0006259	GO:0046872	GO:0003676	GO:0016023	GO:0003824
c18977_g1_i1	GO:0005507	GO:0055114	GO:0008270	GO:0005747	GO:0050897	GO:0009416	GO:0045454	GO:0005524	GO:0050660	GO:0004148	GO:0009507	GO:0046686	GO:0048046
c18978_g1_i2	GO:0005488	GO:0016301
c18982_g1_i1	GO:0016020	GO:0046872	GO:0030570	GO:0045490
c18982_g2_i1	GO:0005576	GO:0046872	GO:0030570	GO:0045490
c18993_g1_i1	GO:0055114	GO:0005886	GO:0033743
c18996_g1_i1	GO:0003746	GO:0004781	GO:0006414	GO:0006184	GO:0003924	GO:0005737	GO:0005525
c18997_g1_i1	GO:0008907	GO:0003964	GO:0006333	GO:0003682	GO:0006278	GO:0003723	GO:0004190	GO:0006508	GO:0015074	GO:0006310
c18998_g1_i1	GO:0009987	GO:0006810	GO:0042626	GO:0000166	GO:0005773	GO:0016020
c19001_g1_i1	GO:0006810	GO:0016021	GO:0005215
c19001_g2_i1	GO:0006810	GO:0016021	GO:0005215
c19003_g1_i2	GO:0016020	GO:0015840	GO:0005215
c19021_g1_i1	GO:0005840	GO:0003735	GO:0006412
c19039_g1_i1	GO:0016772	GO:0008152
c19046_g1_i1	GO:0005840	GO:0003735	GO:0006412
c19051_g1_i1	GO:0080040
c19051_g2_i1	GO:0080040
c19055_g1_i1	GO:0008233	GO:0006457	GO:0005524	GO:0051082	GO:0017111	GO:0006508
c1905_g1_i1	GO:0046872	GO:0003972	GO:0005524	GO:0008033
c19061_g1_i1	GO:0005856	GO:0005737	GO:0005524
c19083_g1_i1	GO:0016757
c19086_g1_i1	GO:0016787
c19119_g1_i1	GO:0005730	GO:0003735	GO:0022625	GO:0016020	GO:0006412
c19126_g1_i1	GO:0008152	GO:0016597
c19129_g1_i1	GO:0008168	GO:0032259
c19130_g1_i1	GO:0005730	GO:0005618
c19132_g1_i1	GO:0005840	GO:0003735	GO:0006412	GO:0005739
c19135_g1_i1	GO:0005634	GO:0008270
c19138_g1_i1	GO:0004610	GO:0005975
c19139_g1_i1	GO:0010200	GO:0009741	GO:0008270
c19140_g1_i1	GO:0005488
c19163_g1_i1	GO:0006457	GO:0005737	GO:0006950	GO:0031072
c19164_g1_i1	GO:0006526	GO:0005524	GO:0009570	GO:0004055
c19175_g1_i1	GO:0005507	GO:0046939	GO:0004017	GO:0005739	GO:0005524	GO:0046686	GO:0006163	GO:0005886
c19183_g1_i1	GO:0008270
c19185_g1_i1	GO:0016740
c19185_g2_i1	GO:0016740
c19194_g1_i1	GO:0005840	GO:0003735	GO:0006412	GO:0019843	GO:0000166
c19201_g1_i1	GO:0008152	GO:0003824	GO:0005488
c19217_g1_i1	GO:0005488
c19222_g1_i1	GO:0009966
c19224_g1_i1	GO:0009934	GO:0016491	GO:0016021	GO:0006468	GO:0004674	GO:0000165	GO:0030154	GO:0007172	GO:0005524
c19225_g1_i1	GO:0071704	GO:0044238	GO:0000166	GO:0044237
c19225_g1_i2	GO:0071704	GO:0044238	GO:0000166	GO:0044237
c19226_g1_i1	GO:0006200	GO:0016023	GO:0005524	GO:0016887	GO:0016020
c19267_g1_i1	GO:0003676	GO:0008270
c19269_g1_i1	GO:0003964	GO:0006278	GO:0003723	GO:0005634	GO:0015074
c19274_g1_i1	GO:0042742	GO:0009505	GO:0004601	GO:0051920	GO:0009570	GO:0009579	GO:0055114
c19279_g1_i1	GO:0046872	GO:0005743	GO:0008121	GO:0004222	GO:0070469	GO:0006508	GO:0022900
c19280_g1_i1	GO:0050832	GO:0020037	GO:0046872	GO:0004601	GO:0055114	GO:0006979
c1929_g2_i1	GO:0006629	GO:0004806
c19302_g1_i1	GO:0022626	GO:0003735	GO:0005618	GO:0009507	GO:0016020	GO:0006412	GO:0019843
c19313_g1_i1	GO:0016020	GO:0008375
c19316_g1_i1	GO:0016021	GO:0006865
c19319_g1_i1	GO:0030170	GO:0006563	GO:0035999	GO:0032259	GO:0009507	GO:0008168	GO:0004372	GO:0006544
c19320_g1_i1	GO:0016310	GO:0004672	GO:0000166
c19323_g1_i1	GO:0008270	GO:0005622
c19324_g1_i1	GO:0006508	GO:0005886	GO:0008236
c19331_g1_i1	GO:0016021
c19336_g1_i1	GO:0006073	GO:0004553	GO:0048046	GO:0005618	GO:0016762
c19344_g1_i1	GO:0022891	GO:0016021	GO:0055085	GO:0008643
c19345_g1_i1	GO:0006400	GO:0036265	GO:0008176	GO:0005634	GO:0000049
c19347_g1_i1	GO:0006810	GO:0016021	GO:0005215
c19352_g1_i1	GO:0005975	GO:0048046	GO:0005618	GO:0030246	GO:0004565
c19355_g1_i1	GO:0006629	GO:0016491	GO:0044237
c19356_g1_i1	GO:0016023	GO:0046872
c19359_g1_i1	GO:0050072	GO:0030145	GO:0003729	GO:0031087	GO:0000932	GO:0042803
c19361_g1_i1	GO:0006259	GO:0017111	GO:0000166
c19367_g1_i1	GO:0016168	GO:0030076	GO:0046872	GO:0009535	GO:0010287	GO:0009765	GO:0019344
c19374_g1_i1	GO:0016844	GO:0009058
c19380_g1_i1	GO:0005737	GO:0006094	GO:0004347	GO:0006096
c19382_g1_i1	GO:0006413	GO:0006352	GO:0003743	GO:0005634
c19384_g1_i1	GO:0016810	GO:0009435	GO:0003952	GO:0005524
c19388_g1_i1	GO:0046872	GO:0005618	GO:0003993
c19388_g1_i2	GO:0046872	GO:0005618	GO:0003993
c1938_g1_i1	GO:0016787	GO:0006508
c19394_g1_i1	GO:0046872	GO:0016491
c19395_g1_i1	GO:0004683	GO:0009268	GO:0006468	GO:0005524	GO:0007165
c19398_g1_i1	GO:0005794	GO:0003735	GO:0042254	GO:0001510	GO:0005774	GO:0022625	GO:0006412
c19403_g1_i1	GO:0051287	GO:0000287	GO:0006099	GO:0004449	GO:0008270	GO:0006102	GO:0005739
c19410_g1_i1	GO:0005773
c19412_g1_i1	GO:0005774	GO:0051788	GO:0009853	GO:0008270	GO:0022626	GO:0009651	GO:0080129	GO:0015078	GO:0016787	GO:0005794	GO:0005730	GO:0006511	GO:0015986	GO:0000276	GO:0009535	GO:0005507
c19414_g1_i1	GO:0006413	GO:0005850	GO:0003743	GO:0005634
c19427_g1_i1	GO:0045454	GO:0003676	GO:0009055	GO:0015035	GO:0006662
c1945_g1_i1	GO:0008152	GO:0003824
c19468_g1_i1	GO:0016787
c19476_g1_i1	GO:0005730	GO:0003735	GO:0005886	GO:0022625	GO:0009507	GO:0006412
c19488_g1_i1	GO:0003723	GO:0006364	GO:0009536	GO:0022627	GO:0030686	GO:0071944	GO:0042274	GO:0032040	GO:0016020
c19489_g1_i1	GO:0008152	GO:0004553
c19489_g2_i1	GO:0005975	GO:0009505	GO:0030246	GO:0005774	GO:0005576	GO:0005829	GO:0004565
c19515_g2_i1	GO:0031348	GO:0016298	GO:0009595	GO:0009867	GO:0009697	GO:0016020	GO:0009862	GO:0006944	GO:0010363	GO:0010310	GO:0002679	GO:0010200	GO:0051607	GO:0006612	GO:0043900	GO:0050832	GO:0042742	GO:0009507	GO:0043069	GO:0071456	GO:0000165	GO:0046686	GO:0045735	GO:0009646	GO:0002237	GO:0009723	GO:0031408
c19517_g1_i1	GO:0009536
c19517_g1_i2	GO:0016020	GO:0009507
c19519_g1_i1	GO:0009524	GO:0046482	GO:0080018	GO:0010294	GO:0080002	GO:0009751
c19557_g1_i1	GO:0046872
c19560_g1_i1	GO:0044444	GO:0043231
c19564_g1_i1	GO:0003854	GO:0019745	GO:0047012	GO:0016020	GO:0016126
c1958_g1_i1	GO:0043232	GO:0044444
c195_g1_i1	GO:0044238	GO:0019222	GO:0043170	GO:0044464
c19655_g1_i1	GO:0043167	GO:0008152	GO:0003824
c19672_g1_i1	GO:0003676	GO:0008270	GO:0015074
c19682_g1_i1	GO:0022626	GO:0003735	GO:0005886	GO:0005618	GO:0006412
c19691_g1_i1	GO:0009941	GO:0008270	GO:0046933	GO:0015991	GO:0005730	GO:0050897	GO:0005747	GO:0005754	GO:0015986	GO:0046686	GO:0005886	GO:0005507	GO:0008266	GO:0005524	GO:0006979
c19705_g1_i1	GO:0016161	GO:0009934	GO:0009414	GO:0010480	GO:0009825	GO:0005983	GO:0043621	GO:0010075	GO:0009507	GO:0043481	GO:0048767	GO:0005829	GO:0007169	GO:0007020	GO:0010817	GO:0006468	GO:0004674	GO:0000271	GO:0043169	GO:0009932	GO:0033612	GO:0048229	GO:0005886	GO:0005634	GO:0005524	GO:0071555
c19706_g1_i1	GO:0006413	GO:0003743
c19712_g1_i1	GO:0043170	GO:0044238
c19715_g1_i1	GO:0005802	GO:0048046	GO:0009150	GO:0032550	GO:0005515	GO:0010119	GO:0046128	GO:0009873	GO:0009651	GO:0035639	GO:0005618	GO:0005794	GO:0005829	GO:0032555	GO:0006487	GO:0005375	GO:0000303	GO:0008219	GO:0005768	GO:0046686	GO:0000041	GO:0009863	GO:0009205	GO:0005886	GO:0006606	GO:0015662
c19718_g1_i1	GO:0005739
c19727_g1_i1	GO:0006108	GO:0006099	GO:0044262	GO:0000166	GO:0030060
c19728_g1_i1	GO:0042742	GO:0005773	GO:0009269	GO:0006508	GO:0005634	GO:0009651	GO:0008234
c19733_g1_i1	GO:0016772
c19736_g1_i1	GO:0046686	GO:0003735	GO:0022627	GO:0009507	GO:0005634	GO:0006412	GO:0019843	GO:0046677	GO:0009651
c1973_g1_i1	GO:0008026	GO:0003676	GO:0005524	GO:0019048
c1973_g1_i2	GO:0008026	GO:0003676	GO:0005524	GO:0019048
c19746_g1_i2	GO:0015439	GO:0006200	GO:0005524	GO:0016020
c19754_g1_i1	GO:0016310	GO:0004672
c1978_g1_i1	GO:0015450	GO:0005886	GO:0006605
c19795_g1_i1	GO:0050660	GO:0030976	GO:0009082	GO:0000287	GO:0003984
c19825_g1_i1	GO:0003676	GO:0008270	GO:0015074
c19827_g1_i1	GO:0009987	GO:0042538	GO:0006508	GO:0004252	GO:0005783	GO:0005794
c19832_g1_i1	GO:0016829
c19836_g2_i1	GO:0005886	GO:0005773
c19847_g1_i1	GO:0016462	GO:0008152
c19858_g1_i1	GO:0004673	GO:0009628	GO:0016310	GO:0007165	GO:0038023	GO:0006950
c19859_g1_i1	GO:0009409	GO:0006351
c19860_g1_i1	GO:0009733	GO:0042803	GO:0048364
c19873_g1_i1	GO:0006457	GO:0000413	GO:0016020	GO:0003755	GO:0005528
c19876_g1_i1	GO:0004842	GO:0000151	GO:0016567
c19876_g1_i2	GO:0004842	GO:0000151	GO:0016567
c19893_g1_i1	GO:0006355
c19894_g1_i1	GO:0044699	GO:0005230	GO:0006810	GO:0016020
c198_g2_i1	GO:1901576	GO:0044249	GO:0003824
c19928_g1_i1	GO:0006412	GO:0003723
c1992_g1_i1	GO:0004674	GO:0000166
c19931_g1_i1	GO:0070401	GO:0009414	GO:0046482	GO:0009409	GO:0046686	GO:0004033	GO:0016229	GO:0005829	GO:0009651	GO:0055114
c19946_g1_i1	GO:0016905
c19946_g2_i1	GO:0016740
c19970_g1_i1	GO:0010324	GO:0005768	GO:0071456	GO:0009506	GO:0005886	GO:0005774	GO:0006897
c19997_g1_i1	GO:0003676	GO:0000166
c19_g1_i1	GO:0005488	GO:0015923	GO:0044723
c20004_g1_i2	GO:0016020
c20014_g1_i1	GO:0030246	GO:0006468	GO:0005524	GO:0004674
c20016_g1_i1	GO:0005739
c20027_g1_i1	GO:0004750	GO:0046872	GO:0005886	GO:0006098
c20032_g1_i1	GO:0008152	GO:0000287	GO:0010333
c20036_g1_i1	GO:0003746	GO:0005739	GO:0005730	GO:0006414	GO:0009507	GO:0005773	GO:0046686	GO:0005525	GO:0005886
c20077_g1_i1	GO:0006796	GO:0016301
c20077_g2_i1	GO:0006796	GO:0016301
c20080_g1_i1	GO:0003676	GO:0005524	GO:0008026
c20081_g1_i1	GO:0006184	GO:0003924	GO:0005773	GO:0005525
c20091_g1_i1	GO:0005576	GO:0005829	GO:0004091	GO:0006629
c20101_g1_i1	GO:0005488
c20130_g1_i1	GO:0010332	GO:0003684	GO:0006310	GO:0006302	GO:0005524	GO:0008094	GO:0005634
c20130_g1_i2	GO:0010332	GO:0003684	GO:0006310	GO:0006302	GO:0005524	GO:0008094	GO:0005634
c20137_g1_i1	GO:0009941
c2014_g2_i1	GO:0016301	GO:0016310	GO:0016773
c20150_g1_i1	GO:0004672
c2018_g1_i1	GO:0009941	GO:0009535	GO:0006139	GO:0016043	GO:0009639	GO:0044085
c20193_g1_i2	GO:0008152	GO:0016787
c20197_g1_i1	GO:0009941
c20206_g1_i1	GO:0016192	GO:0030133	GO:0005484	GO:0009860	GO:0006886	GO:0005886
c20211_g1_i1	GO:0016758	GO:0008152
c20223_g1_i1	GO:0044262	GO:0046686	GO:0005618	GO:0005524	GO:0004108	GO:0006099	GO:0009507	GO:0008270	GO:0005739
c20223_g2_i1	GO:0004108	GO:0006099	GO:0044262
c20227_g1_i1	GO:0005829	GO:0009536	GO:0010306	GO:0009860	GO:0019294	GO:0008676
c20243_g1_i1	GO:0055114	GO:0016706
c20243_g1_i2	GO:0016491
c20264_g1_i1	GO:0010287	GO:0046872	GO:0009941	GO:0009765	GO:0009637	GO:0048046	GO:0010218	GO:0010114	GO:0009535	GO:0005739
c20276_g1_i2	GO:0005840	GO:0003735	GO:0006412	GO:0005739
c20281_g1_i1	GO:0005788	GO:0005524
c20285_g1_i1	GO:0044444	GO:0043231
c20300_g1_i1	GO:0048027	GO:0006101	GO:0009536	GO:0048046	GO:0071732	GO:0006833	GO:0044036	GO:0005773	GO:0006102	GO:0009651	GO:0015979	GO:0007033	GO:0016491	GO:0006972	GO:0005829	GO:0007030	GO:0006096	GO:0055072	GO:0071398	GO:0046686	GO:0003994	GO:0009506	GO:0009266	GO:0005886	GO:0005507	GO:0051365	GO:0071281	GO:0010089	GO:0005739
c20317_g1_i1	GO:0005525	GO:0016023	GO:0005886	GO:0007264	GO:0015031
c20331_g1_i1	GO:0009055	GO:0045454	GO:0006662	GO:0043231	GO:0044444	GO:0016853	GO:0015035	GO:0071944
c20338_g1_i1	GO:0005840	GO:0003735	GO:0009570	GO:0016020	GO:0006412
c20368_g1_i1	GO:0008270	GO:0003676	GO:0015074
c20382_g1_i1	GO:0005234	GO:0006811	GO:0004970	GO:0016021	GO:0035235	GO:0030288
c20383_g1_i1	GO:0016301
c20389_g1_i1	GO:0004197	GO:0006508
c20402_g1_i1	GO:0006412	GO:0005730	GO:0003735	GO:0009941	GO:0071493	GO:0005773	GO:0032502	GO:0022625	GO:0005886
c20432_g2_i1	GO:0048527	GO:0005515	GO:0006913	GO:0005635
c20439_g1_i1	GO:0005488	GO:0043170	GO:0044238
c20458_g1_i1	GO:0003743	GO:0001666	GO:0006413	GO:0035145	GO:0005730	GO:0008026	GO:0016607	GO:0005524	GO:0006397	GO:0016020
c20478_g1_i1	GO:0009506
c20497_g1_i1	GO:0044262	GO:0046686	GO:0005618	GO:0005524	GO:0004108	GO:0006099	GO:0009507	GO:0008270	GO:0005739
c204_g1_i1	GO:0005771	GO:0007032	GO:0016192	GO:0005524	GO:0017111
c20501_g1_i1	GO:0042538	GO:0009414	GO:0035556	GO:0009693	GO:0010200	GO:0002679	GO:0010286	GO:0009873	GO:0009738
c2050_g1_i1	GO:0004558
c20517_g1_i1	GO:0016772	GO:0005488	GO:0010038	GO:0044464
c20536_g1_i1	GO:0016874	GO:0008641	GO:0006464	GO:0005524
c20550_g1_i1	GO:0009409	GO:0009416
c20550_g2_i1	GO:0006950	GO:0009416	GO:0009266
c20553_g1_i1	GO:0004715	GO:0006468	GO:0005524	GO:0004674
c20569_g1_i1	GO:0003676	GO:0008270	GO:0015074
c20570_g1_i1	GO:0003735	GO:0015934	GO:0006412	GO:0005739
c20577_g1_i1	GO:0005747
c20585_g2_i1	GO:0005488
c20612_g1_i1	GO:0000325	GO:0005774	GO:0015992	GO:0022857	GO:0016787	GO:0034220	GO:0033179
c20618_g1_i1	GO:0009507
c20620_g1_i2	GO:0016787	GO:0005622
c20626_g1_i1	GO:0019904
c20647_g1_i1	GO:0009987	GO:0005488
c20648_g1_i1	GO:0017111
c20649_g1_i1	GO:0005488
c20662_g1_i1	GO:0005840	GO:0003735	GO:0006412
c20678_g1_i1	GO:0008289	GO:0006869
c20683_g1_i1	GO:0016798
c20696_g1_i1	GO:0016772
c20705_g1_i1	GO:0006073	GO:0004553	GO:0048046	GO:0005618	GO:0016762
c20722_g1_i1	GO:0006546	GO:0005960
c20740_g1_i1	GO:0016491
c20744_g1_i1	GO:0006468	GO:0005524	GO:0004674
c20744_g2_i1	GO:0006468	GO:0005524	GO:0005634	GO:0004674	GO:0009651
c20784_g1_i1	GO:0005488
c20795_g1_i1	GO:0007000	GO:0006346	GO:0031048	GO:0006275	GO:0000166	GO:0000911	GO:0051567	GO:0010389	GO:0008283	GO:0006306	GO:0009909	GO:0006270	GO:0000280
c20797_g1_i1	GO:0005875	GO:0007017
c207_g1_i1	GO:0005886	GO:0006468	GO:0005524	GO:0016021	GO:0004674
c20842_g1_i1	GO:0005576	GO:0006508	GO:0003677	GO:0004190
c20872_g1_i1	GO:0050896
c20881_g1_i1	GO:0046872	GO:0003677	GO:0006310
c2088_g1_i1	GO:0016787	GO:0009507
c20900_g1_i1	GO:0005788	GO:0005524
c20915_g1_i1	GO:0017111	GO:0005524	GO:0051301
c20963_g2_i1	GO:0044237	GO:0016740
c20980_g1_i1	GO:0008270	GO:0016874
c2098_g1_i1	GO:0005576
c20998_g1_i1	GO:0008199	GO:0060547	GO:0055114	GO:0005739	GO:0006955	GO:0016491	GO:0006880	GO:0006826	GO:0005515	GO:0048147
c2099_g1_i1	GO:0016301
c21032_g1_i1	GO:0003743	GO:0006413	GO:0006184	GO:0003924	GO:0005525
c21033_g1_i1	GO:0008168
c21044_g1_i1	GO:0006259	GO:0003676
c2107_g1_i1	GO:0006629	GO:0055114	GO:0016717
c21112_g1_i1	GO:0006468	GO:0005524	GO:0004674
c21114_g1_i2	GO:0048046	GO:0030145	GO:0045735
c21121_g1_i1	GO:0003677	GO:0006355
c21126_g1_i1	GO:0016740
c21129_g1_i1	GO:0019745	GO:0016021	GO:0016126	GO:0005739
c21133_g1_i1	GO:0006810	GO:0016020	GO:0005739
c21141_g1_i1	GO:0000160	GO:0000156	GO:0009927	GO:0035556	GO:0008270	GO:0003676	GO:0010431	GO:0009414	GO:0006355	GO:0005034	GO:0023014	GO:0005524	GO:0006970	GO:0016020	GO:0000155
c21141_g1_i2	GO:0000160	GO:0000156	GO:0009927	GO:0035556	GO:0008270	GO:0003676	GO:0010431	GO:0009414	GO:0006355	GO:0005034	GO:0023014	GO:0005524	GO:0006970	GO:0016020	GO:0000155
c21155_g1_i1	GO:0005488
c21155_g2_i1	GO:0003676	GO:0008270	GO:0015074
c21156_g1_i1	GO:0030894	GO:0003896	GO:0006269
c21202_g1_i1	GO:0016758
c21240_g1_i1	GO:0009507
c21242_g1_i1	GO:0016874
c21248_g1_i1	GO:0003964	GO:0006278	GO:0003723
c21300_g1_i1	GO:0016459	GO:0005524	GO:0003774
c21302_g1_i1	GO:0004129	GO:0005739
c21337_g1_i1	GO:0004871	GO:0007165	GO:0005515
c21354_g1_i1	GO:0006413	GO:0008026	GO:0005524	GO:0003743
c21356_g1_i1	GO:0042973	GO:0005975
c21364_g1_i1	GO:0006259	GO:0003676	GO:0003824
c21380_g1_i1	GO:0003735	GO:0005886	GO:0005618	GO:0022627	GO:0006412
c213_g1_i1	GO:0016021	GO:0019829	GO:0005524	GO:0015914	GO:0000287	GO:0004012	GO:0006812	GO:0005886
c21412_g1_i1	GO:0006468	GO:0005524	GO:0007165	GO:0004674
c21412_g1_i2	GO:0006468	GO:0005524	GO:0007165	GO:0004674
c21418_g1_i1	GO:0007163	GO:0010090	GO:0042802	GO:0031209	GO:0045010	GO:0005886
c21424_g1_i1	GO:0016310	GO:0004672	GO:0016020	GO:0000166
c21464_g1_i1	GO:0005840	GO:0042254
c21485_g1_i1	GO:0006629	GO:0016788
c21520_g1_i1	GO:0044763	GO:0009725	GO:0071944	GO:0050794	GO:0016787
c21520_g2_i1	GO:0044763	GO:0009725	GO:0071944	GO:0050794
c21531_g1_i1	GO:0016591	GO:0006355	GO:0000079	GO:0019901
c21564_g1_i1	GO:0016301
c21576_g1_i2	GO:0004871	GO:0006184	GO:0031683	GO:0003924	GO:0007186	GO:0005525
c21584_g2_i1	GO:0006355	GO:0042254	GO:0044424
c21589_g1_i1	GO:0009624	GO:0005773	GO:0015238	GO:0005886	GO:0006855	GO:0015297
c21591_g1_i1	GO:0006457	GO:0000413	GO:0003755
c21608_g1_i1	GO:0055114	GO:0003677	GO:0032542
c21608_g1_i2	GO:0055114	GO:0003677	GO:0032542
c2161_g1_i1	GO:0031969	GO:0016021	GO:0006810	GO:0005215
c21654_g2_i1	GO:0003735	GO:0003723	GO:0015935	GO:0006412
c21656_g1_i2	GO:0004683	GO:0005509	GO:0006468	GO:0005524
c2165_g1_i1	GO:0005886	GO:0006950
c21661_g1_i1	GO:0008553	GO:0016021	GO:0046872	GO:0006754	GO:0006812	GO:0006200	GO:0005524
c21661_g2_i1	GO:0006812	GO:0016021	GO:0019829
c21679_g1_i1	GO:0016020
c2172_g1_i1	GO:0005488
c21732_g1_i1	GO:0006066	GO:0050660	GO:0048443	GO:0048441	GO:0009507	GO:0008812	GO:0046593	GO:0048481	GO:0055114
c21747_g1_i1	GO:0005737	GO:0045548	GO:0009800	GO:0006559
c21751_g1_i2	GO:0005524	GO:0016787
c21754_g1_i1	GO:0009725	GO:0044699	GO:0009987	GO:1901700
c21756_g1_i1	GO:0004672	GO:0009987
c21771_g1_i1	GO:0003723	GO:0033897
c21772_g1_i1	GO:0005524	GO:0006950
c21772_g2_i1	GO:0005524	GO:0006950
c21787_g1_i1	GO:0043234	GO:0044430	GO:0000166	GO:0015630
c21795_g1_i1	GO:0042578
c21816_g1_i1	GO:0043170	GO:0044238
c21838_g1_i1	GO:0005747
c21871_g1_i1	GO:0003824
c2188_g1_i1	GO:0006270	GO:0003677	GO:0032508	GO:0003678	GO:0005524	GO:0042555
c21894_g1_i1	GO:0016070	GO:0003723	GO:0003677
c21926_g1_i1	GO:0046872
c21938_g1_i1	GO:0003824
c21938_g1_i2	GO:0003824
c21942_g1_i1	GO:0009788	GO:0006468	GO:0005524	GO:0004683
c21946_g1_i1	GO:0003824
c21946_g2_i1	GO:0016491
c21962_g1_i1	GO:0006952	GO:0043531
c21977_g1_i1	GO:0005622	GO:0006396
c21984_g1_i1	GO:0051287	GO:0055114	GO:0016616
c22001_g1_i1	GO:0006200	GO:0005524	GO:0016887	GO:0016020
c22004_g1_i1	GO:0030170	GO:0042218	GO:0016847
c22004_g2_i1	GO:0030170	GO:0042218	GO:0016847
c2200_g1_i1	GO:0016758	GO:0008152
c2202_g1_i1	GO:0003676	GO:0003824	GO:0015074
c22030_g1_i1	GO:0003676	GO:0000166
c22049_g1_i1	GO:0005524	GO:0006950
c22050_g1_i1	GO:0042802	GO:0009846	GO:0004252	GO:0032012	GO:0005086	GO:0090406	GO:0006508	GO:0043086
c22054_g1_i1	GO:0005739
c22060_g2_i1	GO:0016192
c22071_g1_i1	GO:0006073	GO:0004553	GO:0048046	GO:0005618	GO:0016762
c22099_g1_i1	GO:0046872	GO:0044237	GO:0016616	GO:0005739	GO:0055114
c2209_g1_i1	GO:0046872
c22100_g1_i1	GO:0006259	GO:0003676	GO:0003824
c22114_g1_i1	GO:0005975	GO:0005794	GO:0009225	GO:0050662	GO:0016020	GO:0050378	GO:0000166
c22114_g1_i2	GO:0005975	GO:0044237	GO:0050662	GO:0000166	GO:0016857
c22121_g1_i1	GO:0007049
c22131_g1_i1	GO:0006810	GO:0016021	GO:0006200	GO:0005524	GO:0016887
c22133_g1_i1	GO:0045454	GO:0009055	GO:0015035
c22138_g1_i1	GO:0004553	GO:0006073	GO:0048046	GO:0005618	GO:0016762
c22163_g1_i1	GO:0005524
c22171_g1_i1	GO:0016746	GO:0009507
c22177_g1_i1	GO:0048768	GO:0060151	GO:0016459	GO:0010154	GO:0051301	GO:0005524	GO:0003774	GO:0003779	GO:0009791	GO:0051646	GO:0010091	GO:0051645
c22181_g1_i1	GO:0006629	GO:0052689
c22212_g1_i1	GO:0016310	GO:0004674	GO:0000166
c22226_g1_i1	GO:0015031	GO:0016020
c22231_g1_i1	GO:0006259	GO:0003676	GO:0003824
c22240_g1_i1	GO:0000394	GO:0000226	GO:0016117	GO:0043085	GO:0019252	GO:0010075	GO:0000023	GO:0009086	GO:0005737	GO:0003777	GO:0008017	GO:0010228	GO:0005871
c22258_g1_i1	GO:0004190	GO:0006508
c22267_g1_i1	GO:0016998
c22268_g1_i1	GO:0003676	GO:0003824
c22281_g1_i1	GO:0016021
c22288_g1_i1	GO:1901363	GO:0097159	GO:0003824
c22295_g1_i1	GO:0015031	GO:0005739	GO:0005886
c22295_g2_i1	GO:0015031	GO:0016020
c22299_g1_i1	GO:0071704	GO:0044763	GO:0016023	GO:0016853	GO:0006950	GO:0005783
c222_g1_i1	GO:0004842	GO:0016567
c22308_g1_i1	GO:0003676	GO:0004824	GO:0005524	GO:0006430	GO:0005737
c2230_g1_i1	GO:0005840	GO:0003735	GO:0006412
c22323_g1_i1	GO:0006259	GO:0003676	GO:0003824
c22337_g1_i1	GO:0016740
c22352_g1_i1	GO:0046872	GO:0004721
c22359_g2_i1	GO:0005488
c22360_g1_i1	GO:0009055	GO:0005506	GO:0016709	GO:0020037	GO:0031090	GO:0002238	GO:0005783	GO:0044425	GO:0055114
c22378_g1_i1	GO:0016023	GO:0016020
c22382_g1_i1	GO:0008289	GO:0006869
c22398_g1_i1	GO:0003735	GO:0022625	GO:0016020	GO:0006412
c22406_g1_i1	GO:0005774	GO:0051788	GO:0009853	GO:0006094	GO:0006346	GO:0048046	GO:0006833	GO:0009793	GO:0000166	GO:0004013	GO:0051049	GO:0009651	GO:0080129	GO:0048767	GO:0005794	GO:0006972	GO:0005829	GO:0006730	GO:0006511	GO:0007030	GO:0016441	GO:0006096	GO:0046686	GO:0009506	GO:0009266	GO:0005886	GO:0005507
c22417_g1_i1	GO:0005507	GO:0009055
c22421_g1_i1	GO:0005524	GO:0004386
c22424_g1_i1	GO:0044260	GO:0016772
c22425_g1_i1	GO:1901576	GO:0031386	GO:0016925	GO:0009408	GO:0034641	GO:0005515	GO:0005737	GO:0005634
c22427_g2_i1	GO:0009507
c22440_g1_i1	GO:0031167	GO:0000179
c2245_g1_i1	GO:0005874	GO:0051258	GO:0006184	GO:0007017	GO:0003924	GO:0005200	GO:0005525
c22466_g1_i1	GO:0000398
c2246_g1_i1	GO:0046872	GO:0016491
c22491_g1_i1	GO:0006412	GO:0009955	GO:0003723	GO:0048569	GO:0005730	GO:0003735	GO:0022625	GO:0005886
c22525_g1_i1	GO:0005840	GO:0003735	GO:0006412
c22537_g1_i1	GO:0000325	GO:0005774	GO:0009611	GO:0009536	GO:0009414	GO:0010118	GO:0009624	GO:0016021	GO:0008517	GO:0042626	GO:0015884	GO:0055085	GO:0006200	GO:0005886	GO:0005524
c22547_g1_i2	GO:0005488	GO:0016772
c22553_g1_i1	GO:0005789	GO:0005886	GO:0006486	GO:0004576	GO:0016021	GO:0009536
c22566_g1_i1	GO:0020037	GO:0046872	GO:0004601	GO:0055114	GO:0006979
c22577_g1_i1	GO:0005634
c22579_g1_i1	GO:0006259	GO:0046872	GO:0003676
c22620_g1_i1	GO:0005093	GO:0048227	GO:0015031	GO:0000166
c22623_g1_i1	GO:0005488
c22645_g1_i1	GO:0055085	GO:0016021
c22647_g1_i1	GO:0003735	GO:0003723	GO:0015935	GO:0006412
c22648_g1_i1	GO:0005737	GO:0016787	GO:0045604	GO:0005634
c22671_g1_i1	GO:0016301	GO:0016310	GO:0016020	GO:0000166
c22674_g1_i1	GO:0016740	GO:0008152
c22691_g1_i1	GO:0016020	GO:0000166	GO:0043231	GO:0009617	GO:0004672	GO:0016491	GO:0016310	GO:0050776	GO:0044765	GO:0007165	GO:0006464	GO:0045087	GO:0044444
c22691_g1_i2	GO:0044260	GO:0043167	GO:1901363	GO:0044238	GO:0097159	GO:0016772
c226_g1_i1	GO:0005737	GO:0006415	GO:0016149	GO:0005886
c22723_g1_i1	GO:0003676	GO:0006396
c22742_g1_i1	GO:0042742	GO:0022626	GO:0019773	GO:0006511	GO:0010043	GO:0005634	GO:0004298
c2274_g1_i1	GO:0006270	GO:0003677	GO:0032508	GO:0003678	GO:0005524	GO:0042555
c22750_g1_i1	GO:0008553	GO:0016021	GO:0046872	GO:0006754	GO:0006812	GO:0006200	GO:0005524
c22750_g2_i1	GO:0019829	GO:0016021	GO:0046872	GO:0006754	GO:0006812	GO:0006200	GO:0005524
c22757_g1_i1	GO:0009611	GO:0004867	GO:0006508	GO:0008233
c22757_g1_i2	GO:0009611	GO:0004867	GO:0006508	GO:0008233
c22760_g1_i1	GO:0016798
c227_g1_i1	GO:0016491	GO:0055114
c22802_g1_i1	GO:0003676	GO:0015074
c2280_g1_i1	GO:0030246	GO:0005975	GO:0003824
c22831_g1_i1	GO:0003988	GO:0008152
c22857_g1_i1	GO:0005524	GO:0004386
c22859_g1_i1	GO:0007264	GO:0006913	GO:0006184	GO:0003924	GO:0006886	GO:0005525	GO:0005634
c22868_g1_i1	GO:0043231	GO:0006364	GO:0022627	GO:0030686	GO:0042274	GO:0032040
c22868_g1_i2	GO:0043231	GO:0006364	GO:0022627	GO:0030686	GO:0042274	GO:0032040
c2288_g1_i1	GO:0016757
c2294_g1_i1	GO:0006457	GO:0046686	GO:0005886	GO:0000413	GO:0009507	GO:0048046	GO:0003755
c22957_g1_i1	GO:0003676	GO:0016491	GO:0000166	GO:0055114	GO:0008270	GO:0015074
c22965_g1_i1	GO:0004672	GO:0006468	GO:0005524	GO:0016021
c2296_g1_i1	GO:0004175	GO:0005839	GO:0051603
c22976_g1_i1	GO:0048193	GO:0016020
c23012_g1_i1	GO:0003676	GO:0046983
c23015_g1_i1	GO:0046872
c23015_g1_i2	GO:0046872
c23016_g1_i1	GO:0071704	GO:0044237	GO:0009507	GO:0044238	GO:0003824
c23026_g1_i1	GO:0022891	GO:0016021	GO:0055085
c23026_g2_i1	GO:0022891	GO:0016021	GO:0055085
c23039_g1_i1	GO:0043161	GO:0017111	GO:0043248	GO:0008540	GO:0051788	GO:0009933	GO:0009965	GO:0009408	GO:0005524	GO:0048829	GO:0035266	GO:0046686	GO:0005737	GO:0010078	GO:0005886
c23042_g1_i1	GO:0003676	GO:0008270	GO:0015074
c23042_g1_i2	GO:0003676	GO:0008270	GO:0015074
c23049_g1_i1	GO:0010027	GO:0004765	GO:0009658	GO:0005524	GO:0009570
c23049_g1_i2	GO:0010027	GO:0004765	GO:0009658	GO:0005524	GO:0009570
c23100_g1_i2	GO:0004672
c23120_g1_i1	GO:0015450	GO:0005886	GO:0006605
c23122_g1_i1	GO:0000184	GO:0006415	GO:0006413	GO:0032587	GO:0003684	GO:0019901	GO:0005773	GO:0009651	GO:0006919	GO:0006414	GO:0051536	GO:0009507	GO:0045738	GO:0005730	GO:0032088	GO:0006917	GO:0051059	GO:0004519	GO:0003735	GO:0019083	GO:0006614	GO:0003906	GO:0003729	GO:0022627
c23137_g1_i1	GO:0004416	GO:0008270	GO:0006750
c23145_g1_i1	GO:0005815	GO:0005739	GO:0000922	GO:0045298	GO:0009506	GO:0006364	GO:0040007	GO:0009909	GO:0048449	GO:0016570	GO:0043622	GO:0032040	GO:0015631	GO:0007020
c23163_g1_i1	GO:0007018	GO:0005875	GO:0005524	GO:0003777	GO:0005874
c23181_g1_i1	GO:0005737	GO:0006413	GO:0003743
c23184_g1_i1	GO:0071366	GO:0031348	GO:0009941	GO:0070574	GO:0042344	GO:0015086	GO:0052544	GO:0042742	GO:0009817	GO:0009737	GO:0016887	GO:0006200	GO:0005886	GO:0005524	GO:0005739	GO:0009627
c23197_g1_i1	GO:0005975	GO:0051287	GO:0047952	GO:0004367	GO:0046168	GO:0009331	GO:0055114
c23203_g1_i1	GO:0003824
c23224_g1_i1	GO:0016740
c23226_g1_i1	GO:0016772	GO:0008152
c23236_g1_i1	GO:0006412	GO:0009955	GO:0005730	GO:0003735	GO:0009965	GO:0010015	GO:0009507	GO:0008283	GO:0005773	GO:0022625	GO:0005886	GO:0008097
c23241_g1_i1	GO:0004672
c23249_g1_i1	GO:0008270
c23256_g1_i1	GO:0005509	GO:0005544
c23264_g1_i1	GO:0055085	GO:0016021
c23264_g2_i1	GO:0055085	GO:0010338	GO:0009925	GO:0016021	GO:0048830	GO:0010358	GO:0009926	GO:0009921	GO:0009908	GO:0010051	GO:0010229	GO:0005215	GO:0009630	GO:0048826	GO:0005737	GO:0045177
c23279_g1_i1	GO:0006355	GO:0005524	GO:0016818	GO:0005634
c23307_g1_i1	GO:0016772
c23307_g2_i1	GO:0016772
c23323_g1_i1	GO:0005524	GO:0004012	GO:0000287	GO:0006812	GO:0016021	GO:0015914	GO:0019829
c23327_g1_i1	GO:0051276	GO:0006259	GO:0007126	GO:0050794	GO:0003824
c23360_g1_i1	GO:0005829	GO:0007126	GO:0003676	GO:0006259	GO:0033044	GO:0005730	GO:0009506	GO:0008026	GO:0009165	GO:0005524	GO:0016020	GO:0009793
c23361_g1_i1	GO:0048364	GO:0009611	GO:0046855	GO:0009827	GO:0010252	GO:0005737	GO:0010182	GO:0052658	GO:0009637	GO:0009737	GO:0010087	GO:0005634	GO:0007584	GO:0009860	GO:0046854
c23377_g2_i1	GO:0003964	GO:0006278	GO:0003723	GO:0015074
c23394_g1_i1	GO:0009790	GO:0005730	GO:0009693	GO:0005886	GO:0005618
c23397_g1_i1	GO:0043247	GO:0005515	GO:0010332	GO:0007131	GO:0045003	GO:0003676	GO:0016444	GO:0032204	GO:0010228	GO:0007140	GO:0007129	GO:0045893	GO:0043687
c23397_g2_i1	GO:0004386	GO:0003677	GO:0000724	GO:0005524	GO:0016740	GO:0010332
c233_g1_i1	GO:0005975	GO:0046658	GO:0016901	GO:0048038
c23408_g1_i1	GO:0003779	GO:0016459	GO:0005524	GO:0003774
c23408_g2_i1	GO:0004871	GO:0003779	GO:0016459	GO:0005524	GO:0007165	GO:0003774	GO:0016021
c23410_g1_i1	GO:0005524
c23433_g2_i1	GO:0016491	GO:0005488
c23447_g1_i1	GO:0050832	GO:0005576	GO:0031640
c23457_g1_i1	GO:0005840
c23466_g1_i1	GO:0016772
c23483_g1_i1	GO:0008152	GO:0016491
c23506_g1_i1	GO:0006259	GO:0003676	GO:0003824
c2353_g1_i1	GO:0005885	GO:0000902	GO:0034314
c23541_g1_i1	GO:0044699	GO:0032502
c23549_g1_i1	GO:0016023	GO:0003824
c23554_g1_i1	GO:0005840	GO:0003735	GO:0006412
c23554_g2_i1	GO:0022626	GO:0003735	GO:0006412	GO:0005739
c23560_g1_i1	GO:0003746	GO:0006414	GO:0006184	GO:0003924	GO:0005525
c23560_g1_i2	GO:0003746	GO:0006414	GO:0006184	GO:0003924	GO:0005525
c23584_g1_i1	GO:0016020	GO:0008375
c23589_g1_i1	GO:0016772
c23609_g2_i1	GO:0044763	GO:0009536
c23620_g1_i1	GO:0008152	GO:0030170	GO:0008483
c2362_g1_i1	GO:0005739	GO:0009536
c23642_g1_i1	GO:0005730	GO:0005773	GO:0003735	GO:0005886	GO:0005618	GO:0022625	GO:0006412
c23648_g1_i1	GO:0016192	GO:0070382	GO:0090404	GO:0019900	GO:0007264	GO:0080092	GO:0045177	GO:0009827	GO:0015031	GO:0005794	GO:0005525
c23655_g1_i1	GO:0003677	GO:0006355
c23655_g2_i1	GO:0003677	GO:0006355
c23657_g1_i1	GO:0050660	GO:0016491	GO:0055114
c23661_g1_i1	GO:0004386	GO:0000166	GO:0044424
c2367_g1_i1	GO:0001731	GO:0003723	GO:0071353	GO:0005730	GO:0003735	GO:0032403	GO:0022627	GO:0017134	GO:0000028	GO:0005654
c2369_g1_i1	GO:0005488
c23703_g1_i1	GO:0004715	GO:0006468	GO:0005524	GO:0006508	GO:0004176	GO:0008270	GO:0004674
c23703_g2_i1	GO:0006468	GO:0005524	GO:0004674
c23708_g1_i1	GO:0055085	GO:0008559	GO:0016021	GO:0006200	GO:0005524
c23708_g1_i2	GO:0055085	GO:0008559	GO:0016021	GO:0006200	GO:0005524
c23725_g1_i1	GO:0005774	GO:0007010	GO:0006094	GO:0045298	GO:0010498	GO:0005525	GO:0005618	GO:0006184	GO:0005874	GO:0051258	GO:0009570	GO:0003924	GO:0007018	GO:0005886	GO:0005200
c2375_g1_i1	GO:0008233
c2377_g1_i1	GO:0016020
c23783_g1_i1	GO:0005488
c23785_g2_i1	GO:0003677
c23795_g1_i1	GO:0005089
c23809_g1_i1	GO:0008234	GO:0006508
c2380_g1_i1	GO:0009737	GO:0016597	GO:0008152
c23825_g1_i1	GO:0016772
c2382_g1_i1	GO:0006355	GO:0003677	GO:0010200	GO:0003700	GO:0005634
c23846_g2_i1	GO:0003700	GO:0043565	GO:0006355
c23852_g1_i1	GO:0022626	GO:0003735	GO:0005886	GO:0005618	GO:0006412
c23865_g1_i1	GO:0006629	GO:0016788
c23865_g1_i2	GO:0006629	GO:0016788
c23890_g1_i1	GO:0005576
c23892_g1_i1	GO:0016798
c2389_g1_i1	GO:0005829	GO:0010048	GO:0010090	GO:0071555	GO:0009505	GO:0005774	GO:0007155	GO:0048765	GO:0045010	GO:0015923
c238_g1_i1	GO:0006952	GO:0043531
c23916_g1_i1	GO:0005737	GO:0008270	GO:0004089	GO:0015976
c23920_g1_i1	GO:0000166
c23922_g1_i1	GO:0017111	GO:0005524
c23950_g1_i1	GO:0006952	GO:0043531	GO:0007165
c23974_g2_i1	GO:0006468	GO:0005524	GO:0004674
c23998_g1_i1	GO:0003824
c24002_g1_i1	GO:0070011
c24034_g1_i3	GO:0005730	GO:0005618	GO:0005886
c2403_g1_i1	GO:0003847	GO:0005730
c24045_g1_i1	GO:0006950	GO:0009628
c24057_g1_i1	GO:0005840	GO:0003735	GO:0042254	GO:0009507	GO:0006412
c24059_g1_i1	GO:0030286	GO:0009296	GO:0007017	GO:0035085	GO:0003774	GO:0005874
c24065_g1_i1	GO:0051287	GO:0050661	GO:0006096	GO:0004365	GO:0009507	GO:0055114
c24105_g1_i1	GO:0000166	GO:0004812	GO:0006418
c24121_g1_i1	GO:0005488
c24132_g1_i1	GO:0050832	GO:0005576	GO:0031640
c24138_g1_i1	GO:0006952	GO:0043531
c24142_g1_i1	GO:0006457	GO:0009570
c24163_g1_i1	GO:0016702
c24187_g1_i1	GO:0005750	GO:0005886	GO:0006122	GO:0045153	GO:0009536
c24206_g1_i1	GO:0003743	GO:0006413	GO:0005829	GO:0005730	GO:0008026	GO:0009505	GO:0005524	GO:0046686	GO:0005886
c24207_g1_i1	GO:0005634
c2420_g1_i1	GO:0006499	GO:0043462	GO:0009911	GO:0009651	GO:0048573	GO:0005618	GO:0005730	GO:0005829	GO:0009506	GO:0005886	GO:0005488
c24224_g2_i1	GO:0016788	GO:0009536	GO:0006629
c24232_g1_i1	GO:0005634	GO:0005794
c24232_g1_i2	GO:0043231	GO:0005737
c24244_g1_i1	GO:0009536
c24245_g1_i1	GO:0006413	GO:0003743
c24254_g1_i1	GO:0006457	GO:0046872	GO:0031072	GO:0005524	GO:0051082	GO:0009408
c24265_g1_i1	GO:0003676
c24284_g1_i1	GO:0005488
c24286_g1_i1	GO:0070011
c24300_g1_i1	GO:0000247	GO:0006696	GO:0005783
c24309_g1_i1	GO:0005618	GO:0042744	GO:0055114	GO:0009651	GO:0004601	GO:0009408	GO:0009570	GO:0020037	GO:0046686	GO:0005886	GO:0009793
c24309_g1_i2	GO:0020037	GO:0004601	GO:0055114	GO:0006979
c24315_g1_i1	GO:0043086	GO:0048046	GO:0006508	GO:0042802	GO:0004252
c24323_g1_i1	GO:0003964	GO:0006278	GO:0003723	GO:0008270	GO:0015074
c24355_g1_i1	GO:0009414	GO:0009651	GO:0016021	GO:0030244	GO:0048367	GO:0016760	GO:0005794
c24355_g2_i1	GO:0048767	GO:0030244	GO:0030173	GO:0009409	GO:0016760	GO:0005783	GO:0005886
c24359_g1_i1	GO:0016021
c24366_g1_i1	GO:0043086	GO:0042802	GO:0004252
c24406_g1_i1	GO:0030529
c24412_g1_i1	GO:0006816	GO:0005886
c24415_g1_i1	GO:0043234	GO:0044430	GO:0000166	GO:0015630
c24439_g1_i1	GO:0003676	GO:0005524	GO:0008026
c2443_g1_i1	GO:0044262	GO:0030060	GO:0006108	GO:0009507	GO:0000166	GO:0055114
c24445_g1_i1	GO:0008270
c24445_g1_i2	GO:0008270
c24448_g1_i1	GO:0005840	GO:0003735	GO:0006412
c24450_g1_i1	GO:0006468	GO:0005524	GO:0004674
c24451_g1_i1	GO:0004386	GO:0009506	GO:1901363	GO:0097159
c24451_g2_i1	GO:0005829	GO:0007126	GO:0003676	GO:0006259	GO:0033044	GO:0005730	GO:0008026	GO:0009165	GO:0005524	GO:0016020	GO:0009793
c24455_g1_i1	GO:0008152	GO:0000287	GO:0010333
c24455_g2_i1	GO:0005737	GO:0000287	GO:0010333	GO:0016114
c24457_g1_i1	GO:0005743	GO:0015317	GO:0006810	GO:0016021	GO:0071944
c24472_g1_i1	GO:0072488	GO:0015398	GO:0009624	GO:0005886	GO:0016021
c24497_g1_i1	GO:0019001	GO:0007165
c244_g1_i1	GO:0070524	GO:0072582	GO:0008202	GO:0009737	GO:0072555	GO:0009507	GO:0009741	GO:0000166	GO:0055114
c244_g1_i2	GO:0008152	GO:0016491
c24523_g1_i1	GO:0005887	GO:0055085	GO:0008515	GO:0015770
c24540_g1_i1	GO:0016310	GO:0004672	GO:0000166
c24561_g1_i1	GO:0004553	GO:0005975	GO:0016023
c24596_g1_i1	GO:0044765
c24602_g1_i1	GO:0003676	GO:0046983
c24620_g1_i1	GO:0016491	GO:0005488
c2462_g1_i1	GO:0016614	GO:0043167
c24664_g1_i1	GO:0007010	GO:0006399	GO:0006094	GO:0006261	GO:0009793	GO:0005971	GO:0009902	GO:0010498	GO:0009507	GO:0004748	GO:0009202	GO:0046686	GO:0003723	GO:0055114	GO:0009165	GO:0006364	GO:0005524	GO:0000175	GO:0010027	GO:0005739
c24664_g2_i1	GO:0005971	GO:0006260	GO:0005524	GO:0004748	GO:0055114
c24678_g1_i1	GO:0005622
c24683_g1_i1	GO:0016760	GO:0030244	GO:0016021	GO:0008270
c2468_g1_i1	GO:0006413	GO:0008026	GO:0005524	GO:0003743
c24697_g1_i1	GO:0003676	GO:0008270	GO:0015074
c24699_g1_i1	GO:0030170	GO:0046686	GO:0009570	GO:0004648	GO:0006564
c24723_g1_i1	GO:0009615	GO:0005829	GO:0048741	GO:0030240	GO:0008217	GO:0005865	GO:0001725	GO:0005524	GO:0014829	GO:0005515	GO:0072144	GO:0005884	GO:0005200	GO:0030485
c24756_g1_i1	GO:0008152	GO:0052689
c24763_g1_i1	GO:0022626	GO:0043231	GO:0016020	GO:0044446	GO:0071944
c24771_g1_i1	GO:0044424
c24783_g1_i1	GO:0008152	GO:0004721
c24793_g1_i1	GO:0016798
c24797_g1_i1	GO:0005488	GO:0016772
c24800_g1_i1	GO:0016757
c24821_g2_i1	GO:0020037	GO:0032440	GO:0055114
c24827_g1_i1	GO:0016021
c2483_g1_i1	GO:0006355
c2483_g2_i1	GO:0006351
c24843_g1_i1	GO:1901363	GO:0097159
c24878_g1_i1	GO:0003899	GO:0006351	GO:0005665	GO:0003677	GO:0000418
c24887_g1_i1	GO:0004523	GO:0003964	GO:0006278	GO:0003723	GO:0015074
c24906_g1_i1	GO:0005874	GO:0051258	GO:0006184	GO:0007017	GO:0003924	GO:0005200	GO:0005737	GO:0005525
c24922_g1_i1	GO:0009877	GO:0048364	GO:0005901
c2493_g1_i1	GO:0051287	GO:0005507	GO:0005777	GO:0006739	GO:0005739	GO:0009651	GO:0042742	GO:0006099	GO:0004450	GO:0000287	GO:0006102	GO:0010043	GO:0009507	GO:0046686	GO:0005886	GO:0048046
c24955_g1_i1	GO:0005576
c24972_g1_i1	GO:0015749	GO:0015166	GO:0015791	GO:0015145
c24988_g1_i1	GO:0051287	GO:0055114	GO:0046914	GO:0044767	GO:0048513	GO:0004365	GO:0006096	GO:0050661	GO:0005737
c25007_g1_i1	GO:0006259	GO:0003676
c25010_g1_i1	GO:0009725	GO:1901700
c25026_g1_i1	GO:0035445	GO:0005452	GO:0046715	GO:0016021	GO:0005739
c2503_g1_i1	GO:0005524	GO:0017111	GO:0005634
c25063_g1_i1	GO:0003824
c2506_g1_i1	GO:0016301
c25079_g1_i1	GO:0016740
c25086_g1_i1	GO:0006457	GO:0000166
c2509_g1_i1	GO:0005643	GO:0008565	GO:0006886
c25140_g1_i1	GO:0005488
c25155_g1_i1	GO:0003989	GO:0048364	GO:0009735	GO:0046872	GO:0010072	GO:0005524	GO:0030497	GO:0004075	GO:0005886
c25172_g1_i1	GO:0005737	GO:0003746	GO:0043043	GO:0006414
c251_g1_i1	GO:0019829	GO:0016021	GO:0005737	GO:0046872	GO:0006754	GO:0006812	GO:0006200	GO:0005886	GO:0005524	GO:0015662
c25201_g1_i1	GO:0046872	GO:0016491
c25204_g1_i1	GO:0005488
c25230_g1_i1	GO:0031348	GO:0009595	GO:0009867	GO:0009697	GO:0009862	GO:0010363	GO:0010310	GO:0010200	GO:0009624	GO:0006612	GO:0043900	GO:0050832	GO:0042742	GO:0016021	GO:0000165	GO:0030551	GO:0005216	GO:0006811	GO:0055085	GO:0005886	GO:0005516
c25253_g1_i1	GO:0009749	GO:0009744	GO:0009750	GO:0070981	GO:0043617	GO:0005524	GO:0004066
c2525_g1_i1	GO:0008026	GO:0003676	GO:0005524	GO:0019048
c25260_g1_i1	GO:0044765	GO:0031967	GO:0016020	GO:0005739
c25261_g1_i1	GO:0003964	GO:0006278	GO:0003723	GO:0005634	GO:0008270	GO:0015074
c25276_g1_i1	GO:0005730	GO:0022626	GO:0009409	GO:0003735	GO:0005886	GO:0009507	GO:0006414
c25277_g1_i1	GO:0008236	GO:0016020	GO:0006508
c25288_g1_i1	GO:0005509	GO:0006468	GO:0005524	GO:0004674
c25288_g1_i2	GO:0005509	GO:0006468	GO:0005524	GO:0004674
c25308_g1_i1	GO:0022626	GO:0019773	GO:0046686	GO:0005886	GO:0006511	GO:0005634	GO:0004298
c25356_g1_i1	GO:0005777	GO:0008152	GO:0003824
c25371_g1_i1	GO:0032877	GO:0016049	GO:0010091	GO:0005737	GO:0005634
c25378_g1_i1	GO:0006098	GO:0046872	GO:0042732	GO:0009045	GO:0005773	GO:0005783	GO:0005886
c2537_g1_i1	GO:0017137	GO:0048767	GO:0005777	GO:0060151	GO:0016459	GO:0005524	GO:0030742	GO:0003774	GO:0003779	GO:0051646	GO:0051645
c25412_g1_i1	GO:0006468	GO:0005524	GO:0004674
c25412_g1_i2	GO:0006468	GO:0005524	GO:0004674
c2541_g1_i1	GO:0003676	GO:0006259
c25434_g1_i2	GO:0003676	GO:0008270
c25474_g1_i1	GO:0005576	GO:0009664	GO:0016020
c25474_g2_i1	GO:0005576	GO:0016020	GO:0009664	GO:0006949
c2551_g1_i1	GO:0006950
c25521_g1_i1	GO:0003700	GO:0005634	GO:0009507
c25528_g1_i1	GO:0044765
c25539_g1_i1	GO:0006508	GO:0004181	GO:0008270
c25539_g1_i2	GO:0006508	GO:0004181	GO:0008270
c25547_g1_i1	GO:0031348	GO:0009595	GO:0010119	GO:0009867	GO:0009697	GO:0009862	GO:0006944	GO:0010363	GO:0010310	GO:0002679	GO:0010200	GO:0006612	GO:0043900	GO:0050832	GO:0042742	GO:0009625	GO:0043069	GO:0005737	GO:0010197	GO:0000165	GO:0006569	GO:0009684	GO:0009646	GO:0002237	GO:0005516	GO:0030968	GO:0005634	GO:0009581
c2556_g1_i1	GO:0045116	GO:0016881	GO:0019781	GO:0005524
c25573_g1_i1	GO:0055085	GO:0016021	GO:0009926	GO:0015824	GO:0009672	GO:0019344
c25595_g1_i1	GO:0003700	GO:0043565	GO:0005634	GO:0006355
c25596_g1_i1	GO:0015991	GO:0033179	GO:0015078	GO:0016021
c25619_g1_i1	GO:0008270	GO:0000166	GO:0003723
c2561_g1_i1	GO:0005681	GO:0007067	GO:0005737
c25620_g1_i1	GO:0000226	GO:0000910	GO:0008017
c2564_g1_i1	GO:0003735	GO:0022625	GO:0006412
c25661_g1_i1	GO:0006412	GO:0009955	GO:0003723	GO:0048569	GO:0005730	GO:0003735	GO:0022625	GO:0005886
c25669_g1_i1	GO:0071704	GO:0044237	GO:0044238
c25671_g1_i1	GO:0005488
c25674_g1_i1	GO:0009507
c25691_g1_i1	GO:0030529
c25734_g1_i1	GO:0006470	GO:0004721
c25735_g1_i1	GO:0005829	GO:0042026	GO:0005739	GO:0005774	GO:0005524	GO:0046686
c25743_g1_i1	GO:0005874	GO:0051258	GO:0006184	GO:0007017	GO:0003924	GO:0005200	GO:0005525
c25785_g1_i1	GO:0032440	GO:0006508	GO:0055114	GO:0008234
c25785_g2_i1	GO:0005576	GO:0006508	GO:0008234	GO:0005788
c25798_g1_i1	GO:0004842	GO:0016567
c25812_g1_i1	GO:0005840	GO:0003735	GO:0006412
c25820_g1_i1	GO:0005737	GO:0006457	GO:0009644	GO:0034976	GO:0005515	GO:0042542	GO:0009408
c25824_g1_i1	GO:0005622
c25838_g1_i1	GO:0005488
c25847_g1_i1	GO:0003676	GO:0005524	GO:0008026
c25870_g1_i1	GO:0007018	GO:0005875	GO:0005886	GO:0005524	GO:0005634	GO:0003777	GO:0005874
c25870_g2_i1	GO:0007018	GO:0005875	GO:0005524	GO:0003777	GO:0005874
c2587_g1_i1	GO:0016706	GO:0044710
c25889_g1_i1	GO:0006164	GO:0004643	GO:0003937
c25896_g1_i1	GO:0006094	GO:0005525	GO:0004613
c258_g1_i1	GO:0080019	GO:0000166
c25907_g1_i1	GO:0005789	GO:0006457	GO:0005509	GO:0051082	GO:0016021
c25908_g2_i1	GO:0016757
c25924_g1_i1	GO:0005525	GO:0005886	GO:0005515	GO:0007264	GO:0015031
c25932_g1_i1	GO:0005739
c25937_g1_i1	GO:0016874
c25939_g1_i1	GO:0006355	GO:0009733	GO:0003700	GO:0005634	GO:0000976
c25961_g1_i1	GO:0008270	GO:0003676
c25961_g2_i1	GO:0005488
c25969_g1_i1	GO:0016905	GO:0030117	GO:0016192	GO:0006886	GO:0005198
c25972_g1_i1	GO:0008907	GO:0003964	GO:0006333	GO:0003677	GO:0003682	GO:0006278	GO:0003723	GO:0004190	GO:0006508	GO:0006310
c26001_g1_i1	GO:0055085	GO:0016021	GO:0005215
c26002_g1_i1	GO:0004386	GO:0003676	GO:0000166
c26016_g1_i1	GO:0006596	GO:0016768
c26016_g1_i2	GO:0006596	GO:0030750	GO:0016768	GO:0032259
c26049_g1_i1	GO:0005829	GO:0043234	GO:0070389	GO:0051087	GO:0051260	GO:0032403	GO:0042802	GO:0032564	GO:0019904	GO:0061084	GO:0051082	GO:0030544
c26088_g1_i1	GO:0046872
c26103_g1_i1	GO:0020037	GO:0016705	GO:0004497	GO:0005506	GO:0009055	GO:0055114
c26117_g1_i1	GO:0005730	GO:0005840	GO:0003723	GO:0042254
c26119_g1_i1	GO:0020037	GO:0016705	GO:0004497	GO:0005506	GO:0009055	GO:0055114
c26119_g2_i1	GO:0020037	GO:0016705	GO:0004497	GO:0005506	GO:0009055	GO:0055114
c26149_g1_i1	GO:0009941	GO:0045087	GO:0009409	GO:0008266	GO:0010319	GO:0009737	GO:0009570	GO:0009535	GO:0000166
c26160_g1_i1	GO:0004725	GO:0008138	GO:0035335
c26162_g1_i1	GO:0003735	GO:0003723	GO:0015935	GO:0006412
c26177_g1_i1	GO:0004672	GO:0009987
c26196_g1_i1	GO:0010035	GO:0009987
c2621_g1_i1	GO:0030127	GO:0006886	GO:0006888	GO:0008270
c26311_g1_i1	GO:0005737	GO:0005730	GO:0005515	GO:0006511	GO:0004842
c26312_g1_i1	GO:0006260	GO:0003677	GO:0005664
c26357_g1_i1	GO:0003676	GO:0008270	GO:0015074
c26362_g1_i1	GO:0005622
c26376_g1_i1	GO:0046872	GO:0016829
c26399_g1_i1	GO:0005509
c26400_g1_i1	GO:0000079	GO:0019901	GO:0005634	GO:0051301
c26402_g1_i1	GO:0016772
c26407_g1_i2	GO:0006952	GO:0043531
c26428_g1_i1	GO:0005215
c26436_g1_i1	GO:0016491	GO:0000166	GO:0055114	GO:0008270
c26440_g1_i1	GO:0003676	GO:0008270	GO:0015074
c26453_g1_i1	GO:0020037	GO:0046872	GO:0004601	GO:0055114	GO:0006979
c26463_g1_i1	GO:0006259	GO:0003676	GO:0003824
c26470_g1_i1	GO:0006284	GO:0016799	GO:0003684	GO:0008270	GO:0003906
c26473_g1_i1	GO:0020037	GO:0004601	GO:0016702	GO:0055114	GO:0006979
c26490_g1_i1	GO:0020037	GO:0016705	GO:0004497	GO:0005506	GO:0009055	GO:0055114
c26493_g1_i1	GO:0043231	GO:0006098	GO:0009743	GO:0044444	GO:0004616	GO:0050661
c26507_g1_i1	GO:0008152	GO:0016787
c26512_g1_i1	GO:0005524
c26523_g1_i1	GO:0016021	GO:0008271	GO:0008272	GO:0055085
c26550_g1_i1	GO:0009628	GO:0006950	GO:1901700
c26553_g1_i1	GO:0005730	GO:0022626	GO:0003735	GO:0005886	GO:0003723	GO:0009507	GO:0006412
c26554_g1_i1	GO:0006165	GO:0004550	GO:0006228	GO:0005524	GO:0006183	GO:0006241
c26559_g1_i1	GO:0055085	GO:0016021
c26562_g1_i1	GO:0004001	GO:0006166	GO:0005507	GO:0016773	GO:0080094	GO:0006167	GO:0016310	GO:0009507	GO:0046686	GO:0005886	GO:0048046
c26564_g1_i1	GO:0016788	GO:0031227	GO:0009941	GO:0006886	GO:0006505
c26576_g1_i1	GO:0005840	GO:0009941	GO:0003735	GO:0003723	GO:0006412	GO:0005739
c26598_g1_i1	GO:0050502	GO:0008152	GO:0050403
c26610_g1_i1	GO:0071704	GO:0044710	GO:0009536	GO:0044237
c26648_g1_i1	GO:0005488
c26677_g1_i1	GO:0044464	GO:0006412
c26679_g1_i1	GO:0005737	GO:0006457	GO:0005524	GO:0051082
c26694_g1_i1	GO:0008270
c26734_g1_i1	GO:0046983
c26762_g1_i1	GO:0035445	GO:0005452	GO:0046715	GO:0016021	GO:0005739
c26767_g1_i1	GO:0006184	GO:0003924	GO:0005525
c26785_g1_i1	GO:0042176	GO:0000502	GO:0050790	GO:0030234
c26800_g1_i1	GO:0003746	GO:0006200	GO:0006414	GO:0005524	GO:0016887	GO:0005634
c26800_g2_i1	GO:0003746	GO:0006200	GO:0006414	GO:0005524	GO:0016887	GO:0005634
c26803_g1_i1	GO:0005215
c2680_g1_i1	GO:0016740
c26820_g1_i1	GO:0046872
c26821_g1_i1	GO:0000166	GO:0009507
c26830_g1_i1	GO:0005488	GO:0022857	GO:0016787
c26837_g1_i1	GO:0006351
c26839_g1_i1	GO:0004725	GO:0035335
c26859_g1_i1	GO:0005794	GO:0032259	GO:0008168
c26862_g1_i1	GO:0047213	GO:0008152
c26862_g2_i1	GO:0016758	GO:0008152
c26883_g1_i1	GO:0003676	GO:0000166
c2688_g2_i1	GO:0051301
c26890_g1_i1	GO:0005840	GO:0003735	GO:0006412
c2690_g1_i1	GO:0009308	GO:0005507	GO:0048038
c26913_g1_i1	GO:0005975	GO:0004553
c26944_g1_i1	GO:0003964	GO:0006278	GO:0003723	GO:0004190	GO:0006508	GO:0005634	GO:0008270	GO:0015074
c26966_g1_i1	GO:0005488
c26967_g1_i1	GO:0008746
c26981_g1_i1	GO:0015078	GO:0044769	GO:0006754	GO:0019829	GO:0015992
c27011_g1_i1	GO:0005885	GO:0000902	GO:0034314
c27011_g1_i2	GO:0005885	GO:0000902	GO:0034314
c27013_g1_i1	GO:0051287	GO:0005739	GO:0055114	GO:0016616	GO:0008863
c27015_g1_i1	GO:0005856	GO:0005737	GO:0005524
c27017_g1_i1	GO:0008270	GO:0003677
c27043_g1_i1	GO:0019904
c27063_g1_i1	GO:0005730	GO:0003735	GO:0022627	GO:0006412
c27069_g1_i1	GO:0005576
c27070_g1_i1	GO:0016597	GO:0009570	GO:0008152	GO:0009535
c27089_g1_i1	GO:0008270	GO:0003676	GO:0004813	GO:0006419	GO:0005524	GO:0005737	GO:0015074
c27091_g1_i1	GO:0042276	GO:0005730	GO:0030337	GO:0003677	GO:0043626	GO:0006275	GO:0005737
c27098_g1_i1	GO:0006259	GO:0003676	GO:0016787
c27119_g1_i1	GO:0008233
c27141_g1_i1	GO:0020037	GO:0033772	GO:0005506	GO:0009055	GO:0055114	GO:0050593
c27162_g1_i1	GO:0016829
c27185_g1_i1	GO:0005840	GO:0003735	GO:0006412
c27200_g1_i1	GO:0009638	GO:0009785
c27208_g1_i1	GO:0046872
c27233_g1_i1	GO:0005488	GO:0016772
c2724_g1_i1	GO:0016020	GO:0044434
c27273_g1_i1	GO:0016787
c2727_g1_i1	GO:0005886	GO:0005773
c27293_g1_i1	GO:0043231	GO:0044444
c27295_g2_i2	GO:0048367	GO:0005739
c27309_g1_i1	GO:0005737	GO:0006413	GO:0003743
c27311_g1_i1	GO:0016798
c27321_g1_i1	GO:0005789	GO:0016099	GO:0009055	GO:0005506	GO:0016709	GO:0020037	GO:0016021	GO:0055114
c27327_g1_i1	GO:0005737
c27344_g1_i1	GO:0003824
c27387_g1_i1	GO:0004683	GO:0005886	GO:0043167	GO:0006468	GO:0005634	GO:0000166
c27396_g1_i1	GO:0016874	GO:0008152
c2739_g1_i1	GO:0046686	GO:0009506	GO:0005886	GO:0005618	GO:0005634	GO:0005829	GO:0009408	GO:0000166
c273_g1_i1	GO:0005737	GO:0006457	GO:0046686	GO:0005524	GO:0051082
c273_g2_i1	GO:0005737	GO:0006457	GO:0005524	GO:0051082
c27404_g1_i1	GO:0016787
c27418_g1_i1	GO:0003723	GO:0000462	GO:0003735	GO:0009536	GO:0006414	GO:0022627
c27419_g1_i1	GO:0005488
c27437_g1_i1	GO:0016772	GO:0097159	GO:0008152	GO:1901363
c27457_g1_i1	GO:0006468	GO:0005524	GO:0004674
c27469_g2_i1	GO:0016787
c27484_g1_i1	GO:0003964	GO:0006278	GO:0003723	GO:0015074
c27488_g1_i1	GO:0005488
c27496_g1_i1	GO:0003735	GO:0022627	GO:0009507	GO:0016020	GO:0006412
c27504_g2_i1	GO:0008233
c27522_g1_i1	GO:0006950
c27537_g1_i1	GO:0016491	GO:0005488
c27541_g1_i1	GO:0005739	GO:0006419	GO:0000166	GO:0004812	GO:0009570	GO:0016020	GO:0009793
c27590_g1_i1	GO:0005488
c27633_g1_i1	GO:0009959	GO:0003676	GO:0005634	GO:0008270
c27634_g1_i1	GO:0005507	GO:0042026	GO:0009408	GO:0005524	GO:0005759	GO:0009507	GO:0046686	GO:0022626	GO:0005886
c27654_g1_i1	GO:0006814	GO:0009753	GO:0009611	GO:0009536	GO:0008508	GO:0019761	GO:0016020
c27661_g1_i1	GO:0005975	GO:0005622	GO:0008270	GO:0004565
c27662_g1_i1	GO:0005975	GO:0005576	GO:0016021	GO:0004650
c27681_g1_i1	GO:0005750	GO:0008121	GO:0006122	GO:0045153
c27685_g1_i1	GO:0016787
c27691_g1_i1	GO:0048868	GO:0009055	GO:0004497	GO:0005506	GO:0010143	GO:0020037	GO:0016705	GO:0009908	GO:0009567	GO:0005739	GO:0055114
c27714_g1_i1	GO:0006457	GO:0000413	GO:0003755
c27716_g1_i1	GO:0005488
c27723_g1_i1	GO:0020037	GO:0016705	GO:0004497	GO:0005506	GO:0009055	GO:0055114
c27760_g1_i1	GO:0005829	GO:0008565	GO:0019898	GO:0009306	GO:0000910	GO:0006623	GO:0010200	GO:0006944	GO:0005515	GO:0030968	GO:0048193	GO:0005773	GO:0006904	GO:0005886
c27762_g1_i1	GO:0006810
c27776_g1_i1	GO:0000166
c27782_g1_i1	GO:0032502	GO:0003676	GO:0000398	GO:0005634	GO:0008270	GO:0000166
c27785_g1_i1	GO:0005737	GO:0006457	GO:0046658	GO:0005618	GO:0005524	GO:0051082
c27788_g1_i1	GO:0003824
c27793_g1_i1	GO:0008270	GO:0005622
c27816_g1_i1	GO:0016614
c27824_g1_i1	GO:0005576	GO:0006952
c27839_g1_i1	GO:0043231	GO:0004396	GO:0009757	GO:0019320	GO:0044444	GO:0043167	GO:0006796	GO:0000166	GO:0016020
c27851_g1_i1	GO:0051287	GO:0005507	GO:0005618	GO:0048316	GO:0055114	GO:0009744	GO:0008270	GO:0005730	GO:0009651	GO:0042742	GO:0009408	GO:0004365	GO:0006096	GO:0050661	GO:0005740	GO:0009507	GO:0046686	GO:0042542	GO:0005886	GO:0048046
c2786_g1_i1	GO:0003964	GO:0006278	GO:0003723
c27883_g1_i1	GO:0005840	GO:0003735	GO:0006412
c27883_g1_i2	GO:0005840	GO:0003735	GO:0006412
c27914_g1_i1	GO:0000786	GO:0003677	GO:0006334	GO:0005634
c27922_g1_i1	GO:0005488
c27995_g1_i1	GO:0055114	GO:0048767	GO:0005777	GO:0016491	GO:0000166	GO:0080026	GO:0080024
c27998_g1_i1	GO:0000159	GO:0007165	GO:0008601
c27999_g1_i1	GO:0034605	GO:0006397	GO:0010494	GO:0005634	GO:0000166	GO:0008143
c27_g1_i1	GO:0035251
c28043_g1_i1	GO:0009834
c2807_g1_i1	GO:0016740
c2808_g1_i1	GO:0030529
c28095_g1_i1	GO:0005737	GO:0005730	GO:0035145	GO:0003723	GO:0016604	GO:0000166	GO:0006396
c28126_g1_i1	GO:0005488
c28135_g1_i1	GO:0000166
c2813_g1_i1	GO:0009507
c28163_g2_i1	GO:0007018	GO:0005875	GO:0005524	GO:0003777	GO:0005874
c28183_g1_i1	GO:0043234	GO:0044430	GO:0000166	GO:0015630
c28194_g1_i1	GO:0006259	GO:0003676	GO:0003824
c28197_g1_i1	GO:0009627	GO:0034976	GO:0009706
c28197_g1_i2	GO:0009627	GO:0034976	GO:0009706
c2820_g1_i1	GO:0009706
c28210_g1_i1	GO:0009987
c28224_g1_i1	GO:0005975	GO:0008810
c28249_g1_i1	GO:0016491	GO:0055114	GO:0000166
c28254_g1_i1	GO:0005488
c28279_g1_i1	GO:0003899	GO:0005829	GO:0008270	GO:0009506	GO:0006606	GO:0006354	GO:0003677	GO:0006406	GO:0005634
c28289_g1_i1	GO:0004601
c282_g1_i1	GO:0008409	GO:0008152	GO:0003677
c28330_g1_i1	GO:0008270	GO:0005622
c28350_g1_i1	GO:0009624	GO:0009705	GO:0005886	GO:0055085	GO:0005351	GO:0008643	GO:0016021
c28355_g1_i1	GO:0006508	GO:0003677	GO:0004252	GO:0006310
c28375_g1_i2	GO:0008094	GO:0005515	GO:0051567	GO:0006268	GO:0008283	GO:0006342	GO:0005829	GO:0010182	GO:0006306	GO:0003677	GO:0042555	GO:0006270	GO:0005524	GO:0005634	GO:0003678
c28377_g1_i1	GO:0016021
c28382_g1_i1	GO:0005524	GO:0009570
c28386_g1_i1	GO:0031177	GO:0006633	GO:0035196	GO:0000036	GO:0010267	GO:0005759	GO:0051607
c28388_g1_i1	GO:0008152	GO:0043168	GO:0004645
c28435_g1_i1	GO:0016787
c28443_g1_i1	GO:0052906	GO:0005759	GO:0032259	GO:0005634	GO:0008033
c28444_g1_i1	GO:0032440	GO:0055114	GO:0005509
c28451_g1_i1	GO:0016491
c28460_g1_i1	GO:0007018	GO:0005875	GO:0008569	GO:0005524	GO:0005874
c28468_g1_i1	GO:0005730	GO:1901363	GO:0005829	GO:0097159
c28487_g1_i1	GO:0005507	GO:0009651	GO:0009416	GO:0009409	GO:0000015	GO:0009737	GO:0000287	GO:0006096	GO:0005740	GO:0009507	GO:0046686	GO:0004634	GO:0005634	GO:0005886	GO:0048046
c28488_g1_i1	GO:0005750	GO:0008121	GO:0005886	GO:0006122	GO:0045153	GO:0009536
c28491_g1_i1	GO:0006259	GO:0003676
c28527_g1_i1	GO:0006810
c28546_g1_i1	GO:0019898	GO:0005509	GO:0009507	GO:0015979	GO:0009654
c28600_g1_i1	GO:0008270	GO:0005622
c28601_g1_i1	GO:0009987
c28620_g1_i1	GO:0005840	GO:0003735	GO:0006412
c28625_g1_i1	GO:0022626	GO:0016020	GO:0009536
c28644_g1_i1	GO:0005488	GO:0044237	GO:0003824
c28648_g1_i1	GO:0005875	GO:0007017
c2864_g1_i1	GO:0030001	GO:0046872
c28652_g1_i1	GO:0097159	GO:1901363
c2865_g1_i1	GO:0016787
c28663_g1_i1	GO:0009535
c28672_g1_i1	GO:0006468	GO:0004674	GO:0000166	GO:0000165
c28675_g1_i1	GO:0003841	GO:0010143	GO:0009908
c28683_g1_i2	GO:0030001	GO:0046872
c28684_g1_i1	GO:0005747
c28696_g1_i1	GO:0005488
c28708_g1_i2	GO:0005488
c28716_g1_i1	GO:0005829	GO:0009086	GO:0008236	GO:0006508	GO:0000394	GO:0009507	GO:0005773
c28716_g1_i2	GO:0005829	GO:0009086	GO:0008236	GO:0006508	GO:0000394	GO:0009507	GO:0005773
c28719_g1_i2	GO:0030246
c28721_g1_i1	GO:0016874	GO:0006952	GO:0043531	GO:0007165	GO:0008152
c28729_g1_i1	GO:0016787	GO:0044424
c28729_g2_i1	GO:0043161	GO:0005829	GO:0004175	GO:0009651	GO:0051788	GO:0080129	GO:0006635	GO:0006096	GO:0009817	GO:0006094	GO:0009507	GO:0046686	GO:0009407	GO:0005839	GO:0005886	GO:0048046
c28751_g1_i1	GO:0003964	GO:0006278	GO:0003723	GO:0008270	GO:0015074
c28751_g2_i1	GO:0006259	GO:0003676
c28759_g1_i1	GO:0010035	GO:0048731	GO:0006457	GO:0009408	GO:0071944	GO:0005524	GO:0044444	GO:0051082	GO:0016020	GO:0005634
c28759_g1_i2	GO:0006952	GO:0005829	GO:0005618	GO:0009414	GO:0005739	GO:0006457	GO:0005730	GO:0009651	GO:0010286	GO:0009908	GO:0050821	GO:0005524	GO:0071277	GO:0048366	GO:0051082	GO:0005886	GO:0048046
c28761_g1_i1	GO:0006468	GO:0005524	GO:0004674
c28761_g1_i2	GO:0006468	GO:0005524	GO:0004674
c28777_g1_i1	GO:0009538	GO:0015979	GO:0009535
c28778_g1_i1	GO:0005840	GO:0003723	GO:0009536
c28780_g1_i1	GO:0004672
c28789_g1_i1	GO:0005545	GO:0030118	GO:0030276	GO:0048268
c28800_g1_i1	GO:0004091
c28808_g1_i1	GO:0005886	GO:0004672	GO:0006468	GO:0005524	GO:0016021	GO:0005634
c28816_g1_i1	GO:0006457	GO:0046872	GO:0031072	GO:0005524	GO:0051082	GO:0009408
c28831_g1_i1	GO:0043229
c28834_g1_i1	GO:0003676	GO:0046983
c28844_g1_i1	GO:0020037	GO:0004096	GO:0055114	GO:0016740	GO:0006979
c28844_g2_i1	GO:0020037	GO:0004096	GO:0055114	GO:0016740	GO:0006979
c28846_g1_i1	GO:0006468	GO:0010555	GO:0009651	GO:0009409	GO:0009611	GO:0043266	GO:0005524	GO:0051365	GO:0007165	GO:0004683
c28848_g1_i1	GO:0008270
c28851_g1_i1	GO:0031047	GO:0000785	GO:0008270	GO:0006261	GO:0051567	GO:0030001	GO:0018024	GO:0010093	GO:0006342	GO:0005737	GO:0044212	GO:0009965	GO:0006306	GO:0051568	GO:0016572	GO:0009909	GO:0005886	GO:0005634	GO:0010314	GO:0035556
c28855_g1_i1	GO:0003677	GO:0006355
c28855_g2_i1	GO:0003677	GO:0010200	GO:0005634	GO:0006355
c28861_g1_i1	GO:0009987	GO:0016740
c28868_g1_i1	GO:0009409
c28872_g1_i1	GO:0006541	GO:0016787
c28879_g2_i2	GO:0048316	GO:0034976	GO:0009651	GO:0000327	GO:0009627	GO:0009505	GO:0009579	GO:0005515	GO:0043067	GO:0010043	GO:0009507	GO:0003824	GO:0016020	GO:0005794	GO:0005783	GO:0009790
c28880_g1_i1	GO:0005524	GO:0006950
c28885_g1_i1	GO:0008080
c28886_g1_i1	GO:0009507
c28889_g1_i1	GO:0044424
c28890_g1_i1	GO:0016787	GO:0008152	GO:0005886
c28894_g1_i1	GO:0003676	GO:0005524	GO:0008026
c28902_g1_i1	GO:0006184	GO:0003924	GO:0005525
c28903_g1_i1	GO:0016772
c28910_g1_i1	GO:0009536
c28916_g1_i1	GO:0009628	GO:0004022	GO:0009688	GO:0006950
c28922_g1_i1	GO:0046570	GO:0019509	GO:0008967	GO:0043874	GO:0000287	GO:0009570
c28944_g1_i1	GO:0006468	GO:0005524	GO:0004674
c28959_g1_i1	GO:0005524
c28963_g1_i1	GO:0005488
c28968_g1_i1	GO:0010136	GO:0047652	GO:0006508	GO:0005783	GO:0008237
c28971_g1_i1	GO:0001510	GO:0006412	GO:0005730	GO:0003735	GO:0016567	GO:0022625	GO:0009793
c28974_g1_i1	GO:0008168	GO:0032259
c28985_g2_i1	GO:0016772
c29003_g1_i1	GO:0008152	GO:0030170	GO:0003824
c29009_g1_i1	GO:0003735	GO:0005886	GO:0005618	GO:0022625	GO:0009507	GO:0006412
c29026_g1_i1	GO:0005856	GO:0030833
c29038_g1_i1	GO:0022626	GO:0003735	GO:0005886	GO:0005618	GO:0006412
c29055_g1_i1	GO:0003676	GO:0000166
c2905_g1_i1	GO:0003723
c29062_g1_i1	GO:0016021	GO:0008610	GO:0004310
c29066_g1_i1	GO:0043231	GO:0044444	GO:0000166	GO:0004812	GO:0006418
c29080_g1_i1	GO:0050366
c29083_g1_i1	GO:0005739	GO:0016020
c29096_g1_i2	GO:0020037	GO:0004096	GO:0055114	GO:0016740	GO:0006979
c29096_g1_i3	GO:0020037	GO:0004096	GO:0055114	GO:0016740	GO:0006979
c29099_g1_i1	GO:0006810	GO:0030118	GO:0012505
c290_g1_i1	GO:0020037	GO:0016705	GO:0004497	GO:0005506	GO:0009055	GO:0055114
c29110_g1_i1	GO:0016104	GO:0031559
c29110_g2_i1	GO:0016104	GO:0031559
c29110_g3_i1	GO:0016104	GO:0031559
c29114_g1_i1	GO:0005773	GO:0003735	GO:0005886	GO:0022625	GO:0009507	GO:0006412
c29119_g1_i1	GO:0006468	GO:0004674	GO:0000166	GO:0016020
c29121_g1_i1	GO:0005737	GO:0004827	GO:0006433	GO:0005524
c29122_g1_i1	GO:0007018	GO:0005875	GO:0005515	GO:0005524	GO:0003777	GO:0005874
c29122_g1_i2	GO:0007018	GO:0005875	GO:0005515	GO:0005524	GO:0003777	GO:0005874
c29122_g2_i1	GO:0007018	GO:0005875	GO:0005524	GO:0003777	GO:0005874
c29123_g1_i1	GO:0005634
c29128_g1_i1	GO:0004553	GO:0005975	GO:0030246	GO:0005634	GO:0009507
c29129_g1_i1	GO:0005509
c2912_g1_i1	GO:0042802	GO:0003700	GO:0003677	GO:0046983	GO:0005634	GO:0006355
c2912_g1_i2	GO:0042802	GO:0003700	GO:0003677	GO:0046983	GO:0005634	GO:0006355
c29131_g2_i1	GO:0055085	GO:0016021	GO:0042626	GO:0006200	GO:0005524
c29131_g2_i2	GO:0055085	GO:0016021	GO:0042626	GO:0006200	GO:0005524
c29132_g1_i1	GO:0035251
c29148_g1_i1	GO:0006355	GO:0003677
c29172_g1_i1	GO:0003824	GO:0008152
c29175_g1_i1	GO:0004672
c29176_g1_i1	GO:0006546	GO:0004047	GO:0032259	GO:0008483	GO:0005739
c2917_g1_i1	GO:0006259	GO:0046872	GO:0003676
c29196_g1_i1	GO:0042742	GO:0009505	GO:0004601	GO:0051920	GO:0009570	GO:0009579	GO:0055114
c29201_g1_i1	GO:0005739
c29202_g1_i1	GO:0044260	GO:0016458	GO:0090304	GO:0006996	GO:0040029
c29202_g2_i1	GO:0000226	GO:0006346	GO:0031048	GO:0000911	GO:0051567	GO:0048453	GO:0005737	GO:0003777	GO:0006306	GO:0048451	GO:0009909	GO:0007018	GO:0005524
c29203_g1_i1	GO:0044763	GO:1901363	GO:0097159
c29204_g1_i1	GO:0016746
c29207_g1_i1	GO:0003899	GO:0006351	GO:0003677	GO:0005634	GO:0008270
c29209_g1_i1	GO:0009505	GO:0030599	GO:0005576	GO:0008152	GO:0016020
c29209_g2_i1	GO:0042545	GO:0005618	GO:0030599	GO:0045330	GO:0004857	GO:0016020	GO:0043086	GO:0045490
c29214_g1_i2	GO:0003700	GO:0003677	GO:0005634	GO:0006355
c2922_g1_i1	GO:0008152
c29237_g1_i1	GO:0016757	GO:0016020
c29237_g1_i2	GO:0030173	GO:0010256	GO:0005768	GO:0009863	GO:0005802	GO:0009826	GO:0009969	GO:0016757	GO:0042353
c29238_g1_i1	GO:0005840	GO:0003735	GO:0003723	GO:0006412
c29239_g1_i1	GO:0004067
c29242_g1_i1	GO:0016301
c29251_g1_i1	GO:0009611	GO:0004867	GO:0006508	GO:0008233
c29251_g1_i2	GO:0009611	GO:0004867	GO:0006508	GO:0008233
c29260_g1_i1	GO:0006457	GO:0006950	GO:0005524	GO:0051082
c29262_g1_i1	GO:0005739
c29264_g1_i1	GO:0005773	GO:0005525	GO:0005886	GO:0007264	GO:0015031
c29266_g1_i1	GO:0005840	GO:0003735	GO:0006412
c29266_g2_i1	GO:0005840	GO:0003735	GO:0006412
c2927_g1_i1	GO:0051920	GO:0009534	GO:0004601	GO:0055114
c29285_g1_i1	GO:0046872	GO:0010277	GO:0051537	GO:0016021	GO:0009706	GO:0055114	GO:0015031
c29287_g1_i1	GO:0006098	GO:0004616	GO:0050662	GO:0005829	GO:0005739	GO:0000166
c29288_g1_i1	GO:0046029	GO:0000166	GO:0055114	GO:0008270
c29296_g1_i1	GO:0003939	GO:0000166	GO:0055114	GO:0008270
c29306_g1_i1	GO:0016020
c29307_g1_i1	GO:0000226	GO:0000910	GO:0003677	GO:0008017
c29307_g1_i2	GO:0000226	GO:0000910	GO:0003677	GO:0008017
c29314_g1_i1	GO:0009536
c29328_g1_i1	GO:0016772
c29328_g1_i2	GO:0004713	GO:0006468	GO:0005524
c29337_g1_i1	GO:0004568	GO:0005975	GO:0006032	GO:0008061	GO:0016998
c29337_g2_i1	GO:0004568	GO:0005975	GO:0006032	GO:0005618	GO:0010262	GO:0008061	GO:0016998
c29343_g1_i1	GO:0005737	GO:0008026	GO:0003676	GO:0005524	GO:0005634
c29350_g1_i1	GO:0046872	GO:0009570	GO:0030001	GO:0009535
c29362_g1_i1	GO:0019538	GO:0016787	GO:0016020
c29362_g1_i2	GO:0008233	GO:0006465	GO:0009642	GO:0016021	GO:0006508	GO:0009535
c29368_g1_i1	GO:0005737	GO:0008469	GO:0034969
c29372_g1_i1	GO:0016021	GO:0016192
c29374_g1_i1	GO:0008152	GO:0016746
c29378_g1_i1	GO:0016310	GO:0004672
c29384_g1_i1	GO:0016024	GO:0016021	GO:0004605
[truncated: 15,079 more rows]
[truncated: 7 more columns]

## Sheet: COG
Code	Description	Gene number	Gene ID
F	Nucleotide transport and metabolism	309	c15421_g1_i1;c70710_g1_i16;c70284_g1_i6;c67757_g2_i2;c41743_g1_i3;c52121_g2_i3;c70472_g2_i7;c56778_g1_i4;c67302_g3_i4;c41583_g1_i2;c31038_g1_i1;c68409_g2_i13;c67744_g1_i12;c63651_g1_i2;c64931_g2_i1;c49207_g1_i1;c62957_g1_i6;c62957_g1_i3;c41873_g2_i1;c68870_g1_i5;c58100_g1_i1;c60399_g1_i1;c67744_g1_i5;c71467_g1_i1;c49153_g1_i1;c62884_g1_i2;c36777_g1_i1;c64954_g3_i2;c67302_g3_i3;c29386_g1_i1;c49207…
S	Function unknown	984	c63738_g2_i2;c72252_g1_i1;c63312_g1_i7;c65346_g8_i1;c69430_g1_i15;c68215_g5_i1;c55433_g2_i3;c38669_g1_i1;c61937_g2_i3;c64828_g2_i2;c50004_g1_i2;c5889_g1_i1;c78188_g1_i1;c70293_g3_i1;c67602_g3_i3;c53941_g1_i4;c68871_g5_i1;c4492_g1_i1;c33905_g1_i2;c60783_g1_i1;c69093_g1_i6;c67590_g2_i2;c68215_g5_i8;c44524_g1_i1;c66965_g1_i6;c85491_g1_i1;c69262_g2_i3;c3351_g1_i1;c64412_g3_i1;c56933_g1_i1;c67960_g3_i…
T	Signal transduction mechanisms	750	c53966_g2_i1;c59756_g1_i1;c62090_g2_i1;c45291_g1_i1;c61180_g1_i3;c59117_g1_i1;c54533_g1_i3;c68174_g5_i2;c52687_g1_i1;c62148_g1_i1;c67350_g2_i15;c68981_g2_i1;c67709_g1_i9;c98742_g1_i1;c9860_g1_i1;c50619_g1_i2;c58746_g1_i2;c121140_g1_i1;c69376_g5_i4;c68305_g4_i3;c59518_g1_i1;c6869_g1_i1;c65466_g1_i5;c125256_g1_i1;c97694_g1_i1;c46749_g1_i1;c73695_g1_i1;c19858_g1_i1;c71345_g1_i1;c62694_g7_i3;c67009_g…
N	Cell motility	22	c43051_g1_i1;c124973_g1_i1;c45932_g1_i2;c112156_g1_i1;c55639_g1_i1;c62465_g1_i5;c70466_g1_i3;c43806_g1_i2;c33536_g1_i1;c45717_g1_i1;c62465_g1_i4;c62465_g1_i12;c85239_g1_i1;c78351_g1_i1;c62465_g1_i10;c62465_g1_i1;c101028_g1_i1;c62465_g1_i17;c65482_g2_i4;c31375_g1_i1;c12422_g1_i1;c70466_g1_i4;
K	Transcription	1057	c59396_g1_i4;c63033_g1_i2;c62090_g2_i1;c60984_g1_i1;c60136_g2_i3;c123580_g1_i1;c128544_g1_i1;c60836_g1_i2;c51040_g1_i1;c47175_g1_i1;c61331_g1_i1;c68036_g6_i6;c64193_g2_i1;c76993_g1_i1;c65169_g1_i5;c111249_g1_i1;c18686_g1_i1;c81316_g1_i1;c56448_g1_i1;c59396_g1_i1;c68036_g2_i1;c57304_g1_i2;c69376_g5_i4;c63049_g1_i4;c110476_g1_i1;c65466_g1_i5;c59281_g1_i1;c55025_g1_i2;c47661_g1_i1;c33980_g1_i1;c6804…
Y	Nuclear structure	15	c81638_g1_i1;c68300_g2_i4;c2509_g1_i1;c68300_g2_i2;c68300_g2_i13;c100396_g1_i1;c68300_g2_i7;c68300_g2_i12;c68300_g2_i1;c68300_g2_i5;c99656_g1_i1;c68300_g2_i8;c68300_g2_i14;c68300_g2_i6;c6653_g1_i1;
E	Amino acid transport and metabolism	1168	c58612_g2_i1;c2161_g1_i1;c62887_g2_i2;c60775_g5_i2;c67679_g1_i6;c58952_g1_i5;c50320_g1_i1;c83399_g1_i1;c42871_g1_i1;c57363_g1_i1;c98919_g1_i1;c40558_g1_i1;c65393_g1_i1;c62556_g1_i5;c67398_g1_i1;c11431_g1_i1;c65031_g2_i4;c40759_g1_i1;c65393_g1_i8;c37402_g1_i1;c1500_g1_i1;c47574_g1_i3;c67584_g2_i3;c86077_g1_i1;c118368_g1_i1;c60639_g1_i3;c111308_g1_i1;c59331_g2_i1;c81357_g1_i1;c67870_g1_i3;c67118_g3…
V	Defense mechanisms	225	c69585_g8_i2;c60178_g1_i1;c64213_g2_i1;c70248_g1_i3;c60811_g7_i3;c63537_g7_i2;c29131_g2_i2;c64816_g2_i4;c64213_g1_i1;c59015_g1_i3;c105251_g1_i1;c66992_g6_i2;c90875_g1_i1;c69466_g5_i4;c68356_g2_i6;c38808_g1_i2;c64067_g1_i1;c64908_g1_i1;c56325_g2_i1;c66905_g2_i7;c51373_g3_i1;c68182_g5_i5;c81653_g1_i1;c33248_g1_i2;c71475_g1_i1;c66266_g1_i1;c21589_g1_i1;c58926_g1_i1;c50925_g1_i3;c34067_g1_i1;c66620_g…
Z	Cytoskeleton	419	c107870_g1_i1;c53966_g2_i1;c45291_g1_i1;c61180_g1_i3;c68174_g5_i2;c124837_g1_i1;c69575_g1_i4;c58746_g1_i2;c93715_g1_i1;c81133_g1_i1;c41887_g2_i1;c125256_g1_i1;c73695_g1_i1;c43136_g1_i1;c60649_g1_i3;c66556_g1_i1;c97941_g1_i1;c98593_g1_i1;c55248_g1_i1;c94959_g1_i1;c41202_g1_i1;c113035_g1_i1;c41887_g4_i1;c89858_g1_i1;c70702_g1_i14;c32051_g1_i1;c68802_g5_i1;c69672_g1_i2;c12793_g1_i2;c63238_g2_i1;c114…
Q	Secondary metabolites biosynthesis, transport and catabolism	362	c79857_g1_i1;c60874_g3_i1;c36390_g1_i1;c54321_g1_i1;c69636_g2_i2;c59459_g1_i3;c45644_g1_i1;c68969_g2_i11;c55171_g1_i3;c81844_g1_i1;c6056_g1_i1;c43801_g1_i1;c116283_g1_i1;c47368_g1_i1;c24163_g1_i1;c33753_g1_i1;c69636_g1_i2;c33955_g1_i1;c58167_g1_i2;c13315_g1_i1;c64339_g1_i7;c52697_g1_i4;c69636_g1_i4;c50648_g1_i2;c55456_g1_i1;c63548_g1_i8;c58338_g2_i1;c50617_g1_i1;c102129_g1_i1;c71386_g1_i1;c39937_…
M	Cell wall/membrane/envelope biogenesis	381	c68393_g1_i4;c55579_g1_i2;c69991_g4_i1;c39740_g1_i1;c42959_g1_i1;c60060_g1_i5;c64013_g1_i7;c42717_g1_i1;c53019_g1_i1;c102277_g1_i1;c56657_g3_i1;c64613_g2_i1;c64803_g4_i3;c50281_g1_i1;c29587_g1_i2;c64424_g3_i1;c68540_g1_i4;c130084_g1_i1;c18959_g1_i1;c54470_g2_i2;c69186_g2_i9;c16865_g1_i1;c68707_g4_i5;c52353_g1_i1;c62945_g1_i1;c62611_g1_i3;c30276_g1_i1;c44335_g1_i2;c47805_g1_i2;c67266_g7_i9;c66846_…
C	Energy production and conversion	728	c112380_g1_i1;c81839_g1_i1;c66093_g2_i5;c68403_g5_i1;c68722_g1_i2;c74369_g1_i1;c64813_g1_i5;c67477_g7_i1;c99154_g1_i1;c69169_g2_i1;c70058_g3_i2;c76238_g1_i1;c64927_g1_i5;c65602_g1_i1;c55148_g1_i3;c68675_g2_i2;c101289_g1_i1;c67870_g1_i3;c126005_g1_i1;c129409_g1_i1;c30616_g1_i1;c60320_g1_i5;c73020_g1_i1;c63926_g1_i4;c62858_g2_i1;c69975_g2_i1;c38891_g1_i1;c58912_g1_i1;c66692_g6_i1;c118770_g1_i1;c584…
L	Replication, recombination and repair	1309	c57962_g1_i1;c70309_g1_i16;c68659_g1_i2;c60136_g2_i3;c123580_g1_i1;c80884_g1_i1;c60836_g1_i2;c87637_g1_i1;c55463_g2_i2;c69945_g1_i7;c67651_g1_i6;c66780_g1_i5;c68036_g6_i6;c64547_g1_i3;c64193_g2_i1;c76993_g1_i1;c62859_g1_i1;c82862_g1_i1;c70830_g1_i1;c67040_g1_i2;c67509_g2_i5;c34013_g1_i1;c67131_g1_i1;c45797_g1_i2;c81316_g1_i1;c56448_g1_i1;c68036_g2_i1;c68937_g1_i7;c75078_g1_i1;c67220_g2_i1;c62877_…
A	RNA processing and modification	285	c64314_g2_i1;c56825_g1_i1;c51040_g1_i1;c67350_g2_i15;c18686_g1_i1;c71284_g1_i1;c60302_g1_i2;c33980_g1_i1;c67668_g4_i1;c69272_g1_i2;c92452_g1_i1;c55511_g1_i4;c18858_g1_i1;c58710_g1_i2;c30325_g1_i1;c68036_g7_i1;c68474_g7_i2;c15651_g1_i1;c66986_g1_i2;c30467_g1_i2;c58261_g2_i1;c6126_g1_i1;c65623_g2_i4;c81505_g1_i1;c57854_g1_i2;c70321_g5_i2;c81941_g1_i1;c67268_g1_i1;c43189_g3_i1;c67244_g2_i6;c61606_g1…
O	Posttranslational modification, protein turnover, chaperones	1826	c53423_g1_i1;c89052_g1_i1;c62436_g1_i1;c70665_g3_i4;c35741_g1_i2;c93892_g1_i1;c63232_g1_i1;c66966_g1_i4;c92695_g1_i1;c63204_g2_i2;c98050_g1_i1;c32822_g1_i1;c63979_g2_i1;c39895_g1_i1;c66989_g4_i7;c69916_g4_i2;c57549_g1_i1;c131530_g1_i1;c59787_g1_i4;c61098_g1_i1;c80027_g1_i1;c35972_g2_i1;c69169_g2_i1;c41942_g1_i1;c27070_g1_i1;c66120_g1_i10;c52301_g1_i2;c105285_g1_i1;c63348_g1_i1;c41490_g1_i1;c29692…
J	Translation, ribosomal structure and biogenesis	1825	c48534_g1_i1;c50503_g1_i1;c127631_g1_i1;c122987_g1_i1;c60136_g2_i3;c123580_g1_i1;c42919_g1_i1;c62641_g1_i2;c71586_g1_i1;c50936_g2_i1;c60836_g1_i2;c55156_g1_i4;c59877_g1_i2;c50390_g1_i1;c65769_g1_i2;c64153_g2_i7;c65093_g1_i2;c67263_g1_i1;c63401_g1_i2;c63344_g1_i3;c49482_g1_i1;c69053_g1_i7;c68036_g6_i6;c111609_g1_i1;c108978_g1_i1;c76993_g1_i1;c4708_g1_i1;c876_g1_i1;c67923_g2_i3;c52367_g1_i1;c59865_…
P	Inorganic ion transport and metabolism	649	c93798_g1_i1;c49144_g1_i1;c63342_g3_i1;c65095_g1_i1;c113692_g1_i1;c19051_g2_i1;c83399_g1_i1;c65422_g1_i1;c51705_g2_i1;c68584_g2_i1;c46550_g5_i1;c36341_g1_i1;c61884_g2_i5;c66941_g2_i2;c70072_g1_i7;c61765_g1_i2;c42969_g1_i1;c56463_g1_i2;c68100_g3_i1;c55945_g1_i1;c58784_g1_i3;c5700_g1_i1;c61195_g2_i4;c52407_g1_i1;c52621_g1_i1;c70138_g1_i3;c64350_g1_i3;c70112_g1_i6;c13876_g1_i1;c50203_g1_i1;c82904_g1…
B	Chromatin structure and dynamics	165	c75443_g1_i1;c59396_g1_i4;c39493_g1_i1;c111249_g1_i1;c59396_g1_i1;c68969_g2_i11;c79449_g1_i1;c64615_g4_i1;c53571_g1_i1;c107338_g1_i1;c49929_g1_i1;c69150_g1_i4;c52697_g1_i4;c55461_g1_i2;c69724_g3_i3;c57261_g1_i1;c112753_g1_i1;c90983_g1_i1;c62011_g1_i1;c68996_g1_i2;c67467_g3_i2;c122037_g1_i1;c127600_g1_i1;c67467_g1_i1;c67282_g1_i1;c47439_g1_i1;c70173_g3_i2;c116796_g1_i1;c68969_g2_i5;c68969_g2_i3;c6…
H	Coenzyme transport and metabolism	473	c64715_g1_i1;c66793_g3_i4;c60889_g1_i4;c88490_g1_i1;c67679_g1_i6;c64999_g1_i12;c58036_g1_i1;c69306_g2_i2;c67757_g2_i2;c64396_g2_i5;c55148_g1_i3;c71289_g1_i1;c59331_g2_i1;c43694_g1_i1;c68272_g3_i1;c65792_g2_i1;c122776_g1_i1;c6056_g1_i1;c62858_g2_i1;c50027_g1_i1;c42968_g1_i1;c66810_g1_i3;c58405_g1_i1;c66169_g1_i9;c60780_g1_i4;c12255_g1_i1;c70621_g2_i3;c44170_g1_i2;c69013_g2_i3;c57342_g1_i1;c59145_g…
D	Cell cycle control, cell division, chromosome partitioning	853	c39341_g1_i1;c53966_g2_i1;c70309_g1_i16;c110996_g1_i1;c45291_g1_i1;c61180_g1_i3;c69945_g1_i7;c51040_g1_i1;c68174_g5_i2;c125260_g1_i1;c68981_g2_i1;c66443_g2_i4;c34013_g1_i1;c18686_g1_i1;c58746_g1_i2;c68937_g1_i7;c21754_g1_i1;c125256_g1_i1;c33980_g1_i1;c66469_g3_i3;c46749_g1_i1;c73695_g1_i1;c4626_g1_i1;c69811_g2_i3;c34369_g1_i1;c69945_g1_i2;c42121_g1_i2;c45833_g1_i1;c92452_g1_i1;c56656_g1_i3;c43136…
R	General function prediction only	3192	c124192_g1_i1;c68366_g1_i2;c51201_g1_i1;c53966_g2_i1;c69640_g2_i2;c59756_g1_i1;c56168_g1_i1;c2161_g1_i1;c5440_g1_i1;c51840_g1_i2;c741_g1_i1;c68380_g1_i8;c47940_g1_i1;c69282_g1_i9;c69367_g2_i7;c45291_g1_i1;c65110_g1_i1;c67083_g1_i1;c67391_g2_i4;c62924_g1_i1;c36390_g1_i1;c123826_g1_i1;c64770_g1_i1;c83399_g1_i1;c61180_g1_i3;c64395_g1_i2;c46475_g1_i5;c43922_g1_i2;c62815_g1_i1;c43369_g1_i1;c110684_g1_…
			i1;c70742_g3_i3;c45807_g1_i1;c63484_g1_i1;c111718_g1_i1;c100629_g1_i1;c64781_g1_i1;c68903_g1_i8;c67193_g1_i3;c68472_g3_i3;c130846_g1_i1;c65451_g1_i1;c9234_g2_i1;c64037_g1_i1;c62962_g1_i5;c122304_g1_i1;c60013_g1_i1;c64112_g1_i9;c64130_g1_i3;c62887_g2_i1;c69947_g3_i2;c62533_g1_i2;c64741_g1_i1;c49937_g1_i1;c68054_g1_i1;c69308_g2_i8;c67068_g9_i1;c39930_g1_i1;c46307_g2_i1;c57865_g1_i1;c63655_g1_i2;c66…
I	Lipid transport and metabolism	700	c65590_g1_i1;c105684_g1_i1;c43394_g1_i1;c45738_g1_i2;c43426_g1_i1;c79857_g1_i1;c114978_g1_i1;c60874_g3_i1;c36390_g1_i1;c53767_g1_i1;c43369_g1_i1;c54687_g1_i1;c58036_g1_i1;c44369_g1_i1;c85437_g1_i1;c28800_g1_i1;c64533_g2_i2;c89553_g1_i1;c74681_g1_i1;c13840_g1_i1;c120002_g1_i1;c41674_g1_i1;c52457_g1_i1;c55655_g1_i1;c45644_g1_i1;c67584_g2_i3;c101289_g1_i1;c11174_g1_i2;c78424_g1_i1;c55171_g1_i3;c5138…
G	Carbohydrate transport and metabolism	1083	c19380_g1_i1;c70482_g2_i9;c44471_g1_i3;c69291_g2_i1;c2161_g1_i1;c69211_g1_i6;c69991_g4_i1;c83399_g1_i1;c13130_g1_i1;c62583_g1_i2;c39740_g1_i1;c43163_g1_i2;c94073_g1_i1;c487_g1_i1;c65393_g1_i1;c45823_g1_i1;c65031_g2_i4;c42959_g1_i1;c41490_g1_i1;c67534_g1_i1;c45781_g1_i1;c69797_g3_i5;c53540_g1_i1;c65393_g1_i8;c37402_g1_i1;c54272_g1_i4;c1437_g1_i2;c61864_g1_i2;c41938_g1_i1;c61661_g1_i2;c60639_g1_i3;…
U	Intracellular trafficking, secretion, and vesicular transport	494	c58526_g1_i1;c63979_g2_i1;c20285_g1_i1;c62278_g2_i1;c66120_g1_i10;c62270_g1_i1;c41490_g1_i1;c115175_g1_i1;c64089_g1_i1;c58526_g2_i1;c81638_g1_i1;c62043_g1_i1;c5458_g1_i1;c69458_g1_i2;c68300_g2_i4;c68765_g4_i5;c67989_g3_i1;c117932_g1_i1;c58364_g3_i1;c16107_g1_i1;c129342_g1_i1;c64452_g1_i1;c64666_g1_i2;c2509_g1_i1;c49888_g3_i1;c72683_g1_i1;c47181_g1_i1;c52179_g1_i1;c59741_g1_i1;c60557_g1_i1;c58068_…

## Sheet: KEGG
Subtype	Type	Gene number	Ratio
Cell growth and death	Cellular Processes	466	0.043584
Cell motility	Cellular Processes	82	0.00766929
Cellular community	Cellular Processes	159	0.0148709
Transport and catabolism	Cellular Processes	415	0.0388141
Membrane transport	Environmental Information Processing	47	0.00439581
Signal transduction	Environmental Information Processing	904	0.0845492
Signaling molecules and interaction	Environmental Information Processing	24	0.00224467
Folding, sorting and degradation	Genetic Information Processing	659	0.0616349
Replication and repair	Genetic Information Processing	339	0.0317059
Transcription	Genetic Information Processing	359	0.0335765
Translation	Genetic Information Processing	982	0.0918444
Amino acid metabolism	Metabolism	613	0.0573326
Biosynthesis of other secondary metabolites	Metabolism	169	0.0158062
Carbohydrate metabolism	Metabolism	919	0.0859521
Energy metabolism	Metabolism	458	0.0428358
Global and overview maps	Metabolism	501	0.0468575
Glycan biosynthesis and metabolism	Metabolism	213	0.0199214
Lipid metabolism	Metabolism	506	0.0473251
Metabolism of cofactors and vitamins	Metabolism	296	0.0276842
Metabolism of other amino acids	Metabolism	175	0.0163674
Metabolism of terpenoids and polyketides	Metabolism	183	0.0171156
Nucleotide metabolism	Metabolism	338	0.0316124
Xenobiotics biodegradation and metabolism	Metabolism	212	0.0198279
Circulatory system	Organismal Systems	71	0.00664048
Development	Organismal Systems	82	0.00766929
Digestive system	Organismal Systems	159	0.0148709
Endocrine system	Organismal Systems	373	0.0348859
Environmental adaptation	Organismal Systems	181	0.0169285
Excretory system	Organismal Systems	90	0.00841751
Immune system	Organismal Systems	348	0.0325477
Nervous system	Organismal Systems	340	0.0317995
Sensory system	Organismal Systems	29	0.00271231
