# Supplementary material for: Deep Sequencing Reveals the Effect of MeJA on Scutellarin Biosynthesis in Erigeron breviscapus
Source: PLoS One. 2015 Dec 14;10(12):e0143881. doi: 10.1371/journal.pone.0143881 (PMC4687647; doi:10.1371/journal.pone.0143881)
Supplement: S2 Table — (XLSX) [file pone.0143881.s004.xlsx]

## Sheet: MYB
Gene ID	Gene name	3 h VS. 0 h	12 h VS. 0 h
c3347_g1_i1	MYB1	1.8417	0.926641
c5503_g1_i1	MYB2	0	0
c5683_g1_i1	MYB3	1.11079	1.1368
c8483_g1_i2	MYB4	0	0
c9967_g1_i1	MYB5	1.3843	0.826446
c11970_g1_i1	MYB6	0	0
c16015_g1_i1	MYB7	0	0
c17192_g1_i1	MYB8	1.65672	1.29851
c18567_g1_i1	MYB9	0	0
c18571_g1_i1	MYB10	2.70588	2.85294
c18686_g1_i1	MYB11	0	0
c18686_g1_i2	MYB12	0.184874	1.27731
c18858_g1_i1	MYB13	0.946984	1.52651
c25010_g1_i1	MYB14	0.283019	0.176101
c27716_g1_i1	MYB15	0.571429	3.875
c30074_g1_i1	MYB16	0.467826	0.915652
c30467_g1_i2	MYB17	0	0
c30756_g1_i1	MYB18	0.970213	1.06383
c30866_g1_i1	MYB19	0	0
c31119_g1_i1	MYB20	0.811966	0.538462
c31119_g1_i2	MYB21	1.75556	0.4
c33980_g1_i1	MYB22	5.56927	0.0420639
c34147_g1_i1	MYB23	1.42092	0.490673
c34713_g1_i1	MYB24	0.300681	0.0596252
c37562_g1_i1	MYB25	0	0
c37562_g1_i2	MYB26	0.58864	0.25611
c41047_g1_i1	MYB27	1.26	0.481333
c43314_g1_i1	MYB28	1.47216	0.593285
c43314_g1_i2	MYB29	0.687425	0.457999
c46840_g1_i1	MYB30	0	0
c47662_g1_i1	MYB31	1.03018	2.08249
c48444_g1_i1	MYB32	0.719697	0.309163
c48891_g1_i1	MYB33	1.09536	1.32266
c48898_g1_i1	MYB34	0	0
c49313_g1_i1	MYB35	0.787176	0.680764
c49313_g1_i2	MYB36	1.09961	0.964385
c49614_g1_i1	MYB37	0.0541516	0.563177
c49614_g2_i1	MYB38	0	0
c50080_g2_i1	MYB39	0.544118	1.44118
c50080_g4_i1	MYB40	0	0
c51040_g1_i1	MYB41	1.47142	1.92344
c51040_g1_i2	MYB42	1.61084	1.9803
c52745_g1_i1	MYB43	1.33833	0.35854
c54701_g1_i2	MYB44	0.685185	0.292181
c54707_g1_i1	MYB45	1.2553	0.660101
c54707_g2_i1	MYB46	0.241068	0.219544
c54707_g1_i2	MYB47	1.14145	0.625349
c55511_g1_i1	MYB48	0	0
c55559_g2_i1	MYB49	0.63886	0.864836
c55813_g1_i1	MYB50	0.289855	1.07971
c55813_g1_i2	MYB51	0.398754	1.75078
c56270_g1_i2	MYB52	0.436457	0.456226
c57658_g1_i2	MYB53	0.833663	0.60099
c57877_g1_i1	MYB54	0.992891	0.113744
c57877_g1_i2	MYB55	0.718829	0.509339
c57877_g2_i1	MYB56	0.646893	0.585606
c57881_g1_i4	MYB57	5.55	1.7
c57985_g2_i1	MYB58	0.840899	0.813571
c58236_g1_i1	MYB59	0.567568	0.923077
c58236_g1_i2	MYB60	0.471648	1.11519
c58418_g1_i2	MYB61	1.34843	1.57283
c58521_g1_i1	MYB62	0.956522	0.318841
c58521_g2_i1	MYB63	0.26601	0.169951
c58631_g1_i1	MYB64	2.38662	1.1171
c58631_g1_i2	MYB65	2.26426	2.14938
c58631_g2_i1	MYB66	2.09278	1.02874
c59367_g1_i1	MYB67	0.986075	0.348129
c59523_g1_i1	MYB68	1.09756	0.655052
c59523_g2_i3	MYB69	0.98227	0.755319
c59523_g2_i4	MYB70	0.816739	1.08802
c60644_g1_i1	MYB71	0.631476	0.286413
c60644_g2_i1	MYB72	1.07265	0.252053
c60644_g2_i2	MYB73	0	0
c60941_g2_i3	MYB74	1.656	1.25333
c61444_g1_i2	MYB75	0.733333	0.244444
c61444_g2_i1	MYB76	0.809917	1.12651
c61444_g2_i2	MYB77	1.38573	1.2151
c62038_g1_i1	MYB78	1.30004	1.0586
c62038_g2_i1	MYB79	2.57239	0.454545
c62038_g3_i1	MYB80	1.216	0.599054
c62529_g1_i1	MYB81	1.33666	1.18953
c62856_g1_i1	MYB82	1.86842	18.4868
c62856_g1_i3	MYB83	0	0
c62856_g1_i5	MYB84	4.02216	12.5789
c62856_g1_i6	MYB85	5.25131	12.9581
c62907_g2_i1	MYB86	0.866386	0.823251
c63682_g1_i1	MYB87	1.44482	1.23176
c63682_g1_i2	MYB88	1.26414	1.54078
c64446_g1_i1	MYB89	0.504274	0.119658
c64446_g1_i2	MYB90	0.668852	0.295082
c64446_g1_i5	MYB91	0.447106	0.646707
c64446_g1_i6	MYB92	1.94545	1.18182
c64627_g1_i7	MYB93	0	0
c65194_g3_i1	MYB94	0	0
c65194_g3_i2	MYB95	0.2919	0.161761
c65194_g3_i6	MYB96	1	0.484848
c65194_g3_i10	MYB97	0.204861	0.0729167
c65442_g1_i1	MYB98	0.532899	0.569381
c65442_g1_i2	MYB99	0.963459	0.880082
c66836_g3_i3	MYB100	0.666958	0.801573
c67311_g4_i4	MYB101	0	0
c67311_g4_i5	MYB102	4.34936	0.25
c67731_g5_i1	MYB103	1.48319	0.99292
c67731_g5_i2	MYB104	0	0
c67731_g7_i1	MYB105	1.0931	0.873431
c68114_g1_i1	MYB106	1.00156	1.75322
c68791_g7_i1	MYB107	1.42791	0.292558
c69100_g7_i9	MYB108	2.31306	0.565304
c70554_g1_i1	MYB109	0.958165	1.02078
c71310_g1_i1	MYB110	0	0
c71629_g1_i1	MYB111	0	0
c74610_g1_i1	MYB112	1.85811	0.358108
c79618_g1_i1	MYB113	1.05846	0.264836
c79759_g1_i1	MYB114	0	0
c81949_g1_i1	MYB115	0	0
c84734_g1_i1	MYB116	0	0
c85781_g1_i1	MYB117	1.20438	0.372263
c85931_g1_i1	MYB118	0	0
c88279_g1_i1	MYB119	0	0
c90901_g1_i1	MYB120	0	0
c92939_g1_i1	MYB121	0	0
c93213_g1_i1	MYB122	1.35484	9.83871
c101142_g1_i1	MYB123	0.516447	0.177632
c104980_g1_i1	MYB124	0	0
c105102_g1_i1	MYB125	0	0
c119352_g1_i1	MYB126	0	0
c126347_g1_i1	MYB127	0	0

## Sheet: AP2-ERF
Gene ID	Gene name	3 h VS. 0 h	12 h VS. 0 h
c824_g1_i1	AP2/ERF1	0	0
c1704_g1_i1	AP2/ERF2	0	0
c2382_g1_i1	AP2/ERF3	0	0
c13126_g1_i1	AP2/ERF4	1.08389	0.355705
c16361_g2_i1	AP2/ERF5	2.225	0.25625
c19779_g1_i1	AP2/ERF6	1.16194	0.340081
c19859_g1_i1	AP2/ERF7	0	0
c22336_g1_i1	AP2/ERF8	0	0
c26235_g1_i1	AP2/ERF9	0	0
c29214_g1_i2	AP2/ERF10	1.50605	0.658596
c30228_g1_i1	AP2/ERF11	0.888889	2.45062
c35720_g1_i1	AP2/ERF12	1.27399	1.28598
c35753_g1_i1	AP2/ERF13	0.862906	0.21747
c36067_g1_i1	AP2/ERF14	0.494475	0.338674
c37274_g1_i1	AP2/ERF15	0.819614	0.315277
c37274_g2_i1	AP2/ERF16	0.911327	0.312941
c37613_g1_i1	AP2/ERF17	2.39024	0.329268
c40452_g1_i1	AP2/ERF18	0.485361	0.229643
c43445_g1_i1	AP2/ERF19	0.566219	0.491166
c44523_g1_i1	AP2/ERF20	0	0
c46878_g1_i1	AP2/ERF21	0.559819	0.252069
c46878_g2_i1	AP2/ERF22	0.503605	0.256437
c47646_g2_i1	AP2/ERF23	0.118012	0.118012
c48548_g1_i1	AP2/ERF24	0.846659	0.800657
c50025_g1_i1	AP2/ERF25	19.4286	21.9592
c50208_g2_i1	AP2/ERF26	0.0506823	0.0487329
c50869_g1_i1	AP2/ERF27	0.384486	0.0421585
c52146_g2_i2	AP2/ERF28	0	0
c52223_g1_i1	AP2/ERF29	0	0
c52223_g1_i3	AP2/ERF30	0	2
c52933_g3_i1	AP2/ERF31	0.722727	0.790909
c54366_g2_i2	AP2/ERF32	1.14493	0.502169
c55084_g1_i1	AP2/ERF33	2.02243	0.0711334
c55084_g2_i1	AP2/ERF34	1.41701	0.11044
c55310_g1_i1	AP2/ERF35	0.540984	17.8033
c56929_g1_i1	AP2/ERF36	0.721733	0.284457
c57368_g1_i1	AP2/ERF37	1.40119	1.10277
c58834_g1_i1	AP2/ERF38	1.9569	3.62931
c58834_g1_i2	AP2/ERF39	0	0
c58834_g1_i3	AP2/ERF40	0.459459	0.763514
c60899_g1_i1	AP2/ERF41	0.0952551	0.0146272
c60899_g2_i1	AP2/ERF42	0.025	0.024375
c62112_g1_i1	AP2/ERF43	2.20154	0.0847705
c64090_g4_i1	AP2/ERF44	5.04348	0.921739
c64090_g5_i1	AP2/ERF45	0.340426	0.103343
c64673_g2_i1	AP2/ERF46	4.38481	0.106329
c64673_g2_i2	AP2/ERF47	0	0
c65648_g1_i1	AP2/ERF48	5.20066	0.291118
c67475_g8_i1	AP2/ERF49	0	0
c67475_g8_i2	AP2/ERF50	0.52027	3.21959
c69072_g2_i1	AP2/ERF51	0	0
c69072_g2_i2	AP2/ERF52	0.78125	0.865234
c69072_g2_i3	AP2/ERF53	0.624088	0.743309
c69072_g2_i5	AP2/ERF54	0.797012	1.10105
c69114_g6_i1	AP2/ERF55	1.44348	0.731577
c74645_g1_i1	AP2/ERF56	2	5.80769
c76150_g1_i1	AP2/ERF57	0	0
c77434_g1_i1	AP2/ERF58	0.507042	0.478873
c90659_g1_i1	AP2/ERF59	0	0
c92403_g1_i1	AP2/ERF60	2.4186	0.232558
c92874_g1_i1	AP2/ERF61	0	0
c101650_g1_i1	AP2/ERF62	0.492537	0.149254
c108890_g1_i1	AP2/ERF63	0	0
c117884_g1_i1	AP2/ERF64	0	0
c121453_g1_i1	AP2/ERF65	0	0
c123284_g1_i1	AP2/ERF66	0	0
c127189_g1_i1	AP2/ERF67	0	0
c127417_g1_i1	AP2/ERF68	0	0
c4373_g1_i1	AP2/ERF69	0.692008	0.405458
c27621_g1_i1	AP2/ERF70	0	0
c33765_g1_i1	AP2/ERF71	1.36742	0.422959
c41478_g1_i1	AP2/ERF72	1.39396	1.32198
c45428_g1_i1	AP2/ERF73	1.83041	2.18908
c46182_g1_i1	AP2/ERF74	0.82566	0.563536
c50999_g2_i1	AP2/ERF75	1.42702	0.492236
c53872_g1_i1	AP2/ERF76	0.72093	0.255814
c53872_g1_i2	AP2/ERF77	4.26984	4.23016
c53898_g1_i1	AP2/ERF78	0.282027	0.194606
c54669_g2_i1	AP2/ERF79	3.68421	3.26316
c80643_g1_i1	AP2/ERF80	0	0
c123499_g1_i1	AP2/ERF81	1.32692	0.673077
c125480_g1_i1	AP2/ERF82	0	0
c63820_g8_i1	AP2/ERF83	1.08798	0.830769

## Sheet: bHLH
Gene ID	Gene name	3 h VS. 0 h	12 h VS. 0 h
c1352_g1_i1	bHLH1	2.02239	1.74378
c1453_g1_i2	bHLH2	1.23387	0.967742
c3108_g1_i1	bHLH3	0.547945	3.05822
c5314_g1_i1	bHLH4	0.873469	1.17959
c5663_g1_i1	bHLH5	1.22088	1.22088
c6950_g1_i1	bHLH6	0.179487	8.7265
c7052_g1_i1	bHLH7	1.05634	3.32394
c10217_g1_i1	bHLH8	0	0
c10273_g1_i1	bHLH9	0	0
c10952_g2_i1	bHLH10	0	0
c12245_g1_i1	bHLH11	0	0
c12245_g1_i2	bHLH12	0.863636	1.96023
c12424_g1_i1	bHLH13	0.44186	0.662791
c12424_g1_i2	bHLH14	0.96	2.2
c13239_g1_i1	bHLH15	1.17035	0.83871
c15123_g1_i1	bHLH16	0	0
c19560_g1_i1	bHLH17	1.58333	0.9
c20879_g1_i1	bHLH18	1.1643	0.978957
c26734_g1_i1	bHLH19	0	0
c29339_g1_i1	bHLH20	0.47027	1.14865
c29355_g1_i1	bHLH21	0.452668	2.00172
c30712_g1_i1	bHLH22	1.60366	1.2378
c30862_g1_i1	bHLH23	0.678748	0.586491
c30965_g1_i1	bHLH24	0.979314	0.844856
c30965_g1_i2	bHLH25	0.571429	0.72381
c31262_g1_i1	bHLH26	4.08333	0.958333
c32192_g1_i1	bHLH27	0.426829	1.32317
c32192_g1_i2	bHLH28	0	0
c33915_g1_i1	bHLH29	0.613608	2.27563
c35708_g1_i2	bHLH30	8.66667	9.38095
c36408_g1_i2	bHLH31	1.31414	0.667539
c36727_g1_i1	bHLH32	0.185897	0.948718
c36727_g1_i2	bHLH33	0.246191	2.01925
c37180_g2_i1	bHLH34	4.22078	0.766234
c37229_g1_i1	bHLH35	1.5642	0.957198
c37400_g1_i1	bHLH36	0.892737	0.875009
c37634_g1_i1	bHLH37	1.96118	0.713212
c39332_g3_i1	bHLH38	2.65517	0.465517
c40677_g1_i2	bHLH39	0.871795	1.36538
c40925_g1_i1	bHLH40	11.2917	0.291667
c40925_g1_i2	bHLH41	0	0
c41387_g1_i1	bHLH42	0	0
c42373_g2_i1	bHLH43	0.675676	0.114865
c42970_g1_i1	bHLH44	0.497126	0.261494
c42970_g2_i1	bHLH45	1.01376	0.938073
c43367_g1_i1	bHLH46	0.581417	0.776661
c44623_g1_i1	bHLH47	2.86047	2.67442
c44644_g1_i1	bHLH48	0.526261	0.644958
c44912_g1_i2	bHLH49	2.17918	1.71913
c45131_g1_i1	bHLH50	1.84615	2.78846
c45131_g1_i2	bHLH51	1.1965	1.70914
c45284_g2_i1	bHLH52	3.7037	0.611111
c45659_g1_i1	bHLH53	0.862285	1.37246
c45659_g1_i2	bHLH54	1.00176	1.16604
c46138_g1_i1	bHLH55	0.408489	0.817978
c47221_g1_i1	bHLH56	1.26585	0.976904
c47530_g1_i1	bHLH57	0.906128	0.573664
c47557_g1_i1	bHLH58	0	0
c47557_g1_i3	bHLH59	0.522936	0.653044
c47557_g1_i4	bHLH60	0	0
c49098_g2_i1	bHLH61	0.234375	0.203125
c49098_g2_i3	bHLH62	0.189349	0.307692
c49098_g2_i4	bHLH63	0.741235	0.180301
c49689_g1_i1	bHLH64	1.09859	0.647887
c50000_g2_i1	bHLH65	0.644002	0.639631
c51668_g2_i2	bHLH66	1.18182	2.32727
c51668_g2_i4	bHLH67	0	0
c51668_g2_i5	bHLH68	1.66234	2.31169
c51938_g1_i1	bHLH69	1.72314	0.979339
c51938_g1_i2	bHLH70	0.764644	0.512204
c52298_g1_i1	bHLH71	1.39198	0.678174
c52467_g1_i1	bHLH72	0.987751	0.325691
c52648_g1_i1	bHLH73	0.338422	0.572519
c52648_g1_i2	bHLH74	0.547864	0.926797
c52991_g1_i1	bHLH75	0.630125	1.18717
c52991_g2_i1	bHLH76	0.512998	0.764298
c53447_g1_i3	bHLH77	0.627151	0.718929
c54515_g1_i1	bHLH78	1.07692	2.76518
c54515_g1_i2	bHLH79	0	0
c54515_g1_i3	bHLH80	0.613208	0.216981
c54515_g1_i4	bHLH81	0	0
c54515_g1_i5	bHLH82	2.17742	10.0323
c55147_g1_i1	bHLH83	0.088785	0.14486
c55147_g1_i2	bHLH84	1.25144	0.327288
c55466_g1_i1	bHLH85	0.798838	0.809811
c55466_g1_i2	bHLH86	0.491059	0.482806
c55748_g1_i1	bHLH87	1.66624	0.740127
c55748_g1_i2	bHLH88	0.0818414	0.222506
c56006_g1_i3	bHLH89	0	0
c56006_g1_i4	bHLH90	0	0
c56006_g1_i5	bHLH91	0	0
c56006_g1_i6	bHLH92	0.300481	0.851362
c56488_g1_i1	bHLH93	1.1791	0.553843
c57474_g1_i3	bHLH94	0.171735	0.994633
c57917_g1_i1	bHLH95	0.727508	0.977994
c58043_g1_i1	bHLH96	1.1132	0.585895
c58219_g1_i1	bHLH97	0.541667	0.9375
c58219_g2_i2	bHLH98	0.14433	0.360825
c58219_g2_i3	bHLH99	0.327511	1.0131
c58282_g3_i1	bHLH100	1.36452	1.74044
c58407_g1_i1	bHLH101	1.56881	1.04552
c58407_g1_i2	bHLH102	0.40453	0.613005
c60206_g1_i1	bHLH103	2.43137	2.74837
c60206_g1_i2	bHLH104	5.86486	4.08108
c60206_g2_i1	bHLH105	2.03396	2.10566
c60419_g1_i1	bHLH106	1.39605	0.650833
c61033_g1_i1	bHLH107	0.914807	0.689655
c61033_g1_i2	bHLH108	1.63881	0.724476
c61247_g1_i1	bHLH109	0.934925	0.306805
c61802_g1_i1	bHLH110	0.425758	0.584848
c61802_g3_i1	bHLH111	0.685714	1.51429
c61802_g3_i2	bHLH112	0.668385	0.503436
c61820_g1_i1	bHLH113	0.998736	0.614996
c62677_g2_i1	bHLH114	1.69065	1.4964
c62702_g1_i1	bHLH115	1.04978	0.811127
c62921_g1_i1	bHLH116	3.43229	0.515912
c63260_g1_i1	bHLH117	1.03579	0.772632
c63260_g1_i2	bHLH118	0.93363	0.674082
c63436_g1_i1	bHLH119	1.10526	1.01053
c63436_g1_i2	bHLH120	0	0
c63436_g1_i3	bHLH121	0.450704	0.46735
c63436_g1_i6	bHLH122	0.837887	0.907104
c63516_g1_i1	bHLH123	0.942268	0.470103
c63516_g1_i3	bHLH124	0.796477	0.542074
c63516_g1_i4	bHLH125	1.09929	0.113475
c63516_g1_i6	bHLH126	1.40925	0.224199
c63933_g2_i2	bHLH127	1.09211	0.376316
c63933_g1_i3	bHLH128	0.948795	0.595382
c63933_g2_i3	bHLH129	1.61015	0.553218
c63933_g1_i5	bHLH130	2.76623	1.36364
c63933_g3_i1	bHLH131	1.34585	0.389776
c64178_g2_i1	bHLH132	1.11951	0.846706
c64583_g1_i1	bHLH133	0.466231	0.485839
c64583_g1_i3	bHLH134	0.563758	0.422819
c64858_g2_i1	bHLH135	1.2259	0.966858
c65935_g4_i4	bHLH136	0.984848	1.5101
c65935_g4_i5	bHLH137	0.96802	0.957467
c66531_g1_i1	bHLH138	0	0
c66531_g1_i2	bHLH139	0	0
c66531_g1_i4	bHLH140	0	0
c66531_g1_i5	bHLH141	0	0
c66531_g1_i6	bHLH142	0	0
c66531_g1_i7	bHLH143	2.41722	1
c67311_g3_i3	bHLH144	0	0
c67442_g1_i1	bHLH145	1.23815	1.2248
c68115_g2_i7	bHLH146	0.704918	1.4541
c68115_g4_i1	bHLH147	0.764479	0.667954
c68115_g4_i2	bHLH148	0.514819	0.369412
c68536_g2_i5	bHLH149	0.358156	0.489362
c68536_g2_i7	bHLH150	0.693182	1.0947
c68901_g2_i1	bHLH151	0.909318	0.762063
c68901_g2_i2	bHLH152	0.592233	0.907767
c69142_g1_i1	bHLH153	1.48792	1.13205
c69142_g1_i2	bHLH154	1.08658	0.943723
c69142_g3_i1	bHLH155	0.475751	0.249423
c69217_g1_i1	bHLH156	0.574341	1.13669
c69217_g3_i1	bHLH157	0.828947	0.415789
c69217_g3_i2	bHLH158	0.626374	0.351648
c69217_g4_i1	bHLH159	0.565728	0.721127
c69217_g3_i6	bHLH160	4.78049	7.68293
c69217_g6_i1	bHLH161	0.828523	0.777589
c69217_g3_i8	bHLH162	0.391304	2.71739
c69217_g3_i11	bHLH163	3.24638	0.637681
c69217_g3_i17	bHLH164	1.89344	1.61475
c69217_g3_i24	bHLH165	0.351351	2.70946
c69542_g5_i2	bHLH166	0.718636	0.444194
c69542_g5_i3	bHLH167	0.754645	0.446368
c69593_g2_i5	bHLH168	0.668525	0.628253
c69593_g2_i8	bHLH169	0.720978	0.428275
c69638_g2_i1	bHLH170	0.59716	0.586821
c69638_g3_i1	bHLH171	0.845247	0.800024
c70080_g1_i4	bHLH172	0.555944	0.41958
c73256_g1_i1	bHLH173	0.53125	2.3125
c76317_g1_i1	bHLH174	0	0
c84457_g1_i1	bHLH175	1.89362	5.60638
c84608_g1_i1	bHLH176	0	0
c85727_g1_i1	bHLH177	0	0
c98802_g1_i1	bHLH178	0	0
c99805_g1_i1	bHLH179	0	0
c100850_g1_i1	bHLH180	0	0
c111981_g1_i1	bHLH181	0.44186	2.09302
c118684_g1_i1	bHLH182	0.655738	1.27869
c118707_g1_i1	bHLH183	0	0
c122166_g1_i1	bHLH184	1.19761	0.848382
c125193_g1_i1	bHLH185	0	0
c130431_g1_i1	bHLH186	0	0
	Up-regulated genes
	Down-regulated genes
	Significantly regulated genes

## Sheet: WRKY
Gene ID	Gene name	3 h VS. 0 h	12 h VS. 0 h
c276_g1_i1	WRKY1	0.471429	0.757143
c12155_g1_i1	WRKY2	0	0
c14364_g1_i1	WRKY3	1.91971	0.430657
c23846_g2_i1	WRKY4	0	0
c28639_g1_i2	WRKY5	4.41772	0.468354
c29681_g1_i1	WRKY6	13.3291	0.544304
c30380_g1_i1	WRKY7	0.521041	0.349273
c30380_g2_i1	WRKY8	0.633842	0.54783
c30380_g3_i1	WRKY9	0.592781	0.675613
c30691_g1_i1	WRKY10	0.678295	0.403101
c30691_g1_i2	WRKY11	1.29342	1.19293
c31257_g1_i1	WRKY12	2.69512	0.195122
c31257_g1_i2	WRKY13	1.9919	0.847222
c32161_g1_i1	WRKY14	0	0
c35875_g1_i1	WRKY15	0.714691	0.443577
c35875_g2_i1	WRKY16	0.681597	0.406908
c37530_g1_i1	WRKY17	1.2744	0.243241
c38044_g1_i1	WRKY18	0.869082	0.270893
c41087_g1_i1	WRKY19	1.45268	0.606472
c42013_g1_i1	WRKY20	3.53846	0.316239
c42599_g1_i1	WRKY21	0.648115	0.143627
c42599_g1_i2	WRKY22	1.22751	0.46871
c42857_g2_i1	WRKY23	1.3389	0.328881
c45466_g1_i1	WRKY24	0.792719	0.491342
c46319_g2_i1	WRKY25	0.974749	0.564706
c46319_g2_i2	WRKY26	1.19863	0.445205
c46319_g2_i3	WRKY27	0.232628	0.259819
c46403_g1_i1	WRKY28	1.27717	0.730769
c48442_g1_i2	WRKY29	0	0
c49133_g1_i1	WRKY30	0.691244	0.225806
c49591_g1_i1	WRKY31	5.66112	0.327784
c49591_g1_i2	WRKY32	2.44477	0.156008
c50166_g1_i1	WRKY33	1.28465	0.222873
c50166_g1_i2	WRKY34	0.685747	0.136846
c50210_g1_i1	WRKY35	3.49524	1.06939
c50298_g1_i1	WRKY36	0.74915	0.373215
c50630_g1_i1	WRKY37	0.852941	0.987639
c50641_g1_i1	WRKY38	3.29956	0.162697
c52361_g1_i1	WRKY39	0	0
c52361_g1_i3	WRKY40	0.194346	0.371025
c52527_g1_i1	WRKY41	1.11327	0.610778
c54212_g1_i1	WRKY42	0	0
c54212_g3_i1	WRKY43	0.933333	0.257143
c54212_g3_i2	WRKY44	8.84848	0.69697
c54212_g4_i1	WRKY45	1.16357	0.524164
c54376_g1_i1	WRKY46	0	0
c54376_g2_i1	WRKY47	0	0
c54376_g2_i4	WRKY48	0	0
c55702_g1_i1	WRKY49	3.31206	0.620567
c55702_g2_i1	WRKY50	2.19145	0.388476
c56384_g1_i1	WRKY51	0.280597	0.307463
c56384_g1_i3	WRKY52	1.18118	0.385155
c58360_g1_i1	WRKY53	0.550567	0.147651
c58851_g1_i1	WRKY54	0.914948	1.1701
c59090_g2_i2	WRKY55	10.8265	3.17035
c61009_g1_i2	WRKY56	0.517622	0.114196
c61124_g1_i2	WRKY57	3.07048	1.92952
c61505_g1_i1	WRKY58	8.73611	1.41667
c62262_g1_i1	WRKY59	0.348718	0.0435897
c62262_g1_i2	WRKY60	0.963798	0.0560109
c62262_g1_i3	WRKY61	1.48852	0.0994898
c62262_g1_i4	WRKY62	0.219668	0.0140485
c62262_g1_i5	WRKY63	0.40957	0.0364964
c62262_g1_i6	WRKY64	0.331539	0.0301399
c62262_g1_i7	WRKY65	0.289474	0.076555
c62299_g1_i2	WRKY66	4.95	1.63333
c62299_g1_i3	WRKY67	4.00853	0.284495
c62299_g1_i4	WRKY68	0.25498	0.109562
c62789_g1_i1	WRKY69	1.23569	0.479564
c62892_g2_i1	WRKY70	0.457035	0.118036
c63197_g1_i2	WRKY71	6.125	1.5625
c63197_g1_i3	WRKY72	2.18621	0.913793
c63516_g1_i1	WRKY73	0.942268	0.470103
c63516_g1_i6	WRKY74	1.40925	0.224199
c63516_g1_i7	WRKY75	1.04918	0.352459
c63759_g1_i1	WRKY76	0.649699	0.159757
c63759_g2_i1	WRKY77	1.64604	0.216484
c64217_g2_i1	WRKY78	0.832168	2.67133
c64217_g3_i1	WRKY79	0	0
c64217_g3_i2	WRKY80	0.46875	1.44141
c64487_g1_i1	WRKY81	0	0
c64487_g1_i3	WRKY82	0	0
c64487_g1_i4	WRKY83	0.308411	0.146417
c64487_g1_i5	WRKY84	0	0
c65079_g3_i1	WRKY85	1.27982	0.752294
c65079_g4_i2	WRKY86	1.03704	1.15873
c65079_g3_i2	WRKY87	2.49513	0.708029
c65210_g2_i4	WRKY88	1.16783	0.188811
c65210_g2_i5	WRKY89	0.455657	0.0764526
c65210_g2_i6	WRKY90	0	0
c65210_g2_i9	WRKY91	5.60588	0.841176
c65210_g2_i10	WRKY92	0.446565	0.0114504
c65210_g2_i12	WRKY93	3.58974	0.14359
c65300_g3_i2	WRKY94	0	0
c65300_g3_i5	WRKY95	0	0
c65300_g3_i6	WRKY96	2.92308	4.92308
c65300_g3_i8	WRKY97	0	0
c65300_g5_i1	WRKY98	0.239437	0.232394
c65300_g3_i9	WRKY99	0	0
c66143_g6_i1	WRKY100	3.16818	1.54545
c66143_g5_i6	WRKY101	0.805741	0.692924
c66143_g6_i2	WRKY102	1.29949	0.784157
c66347_g3_i3	WRKY103	0	0
c66347_g3_i4	WRKY104	0.533708	1.36704
c67645_g3_i1	WRKY105	2.20263	0.326396
c67735_g2_i2	WRKY106	0.853169	0.232859
c67735_g2_i6	WRKY107	0.433852	0.299611
c67735_g2_i8	WRKY108	0.881596	0.839125
c67735_g2_i9	WRKY109	0.325077	0.343653
c67735_g2_i10	WRKY110	0.897541	0.971311
c67735_g2_i11	WRKY111	1.07508	0.764308
c67735_g2_i12	WRKY112	0.553131	0.672676
c68075_g3_i2	WRKY113	2.78316	1.37053
c68075_g5_i1	WRKY114	0.386653	0.0713194
c68075_g5_i2	WRKY115	0.550637	0.172576
c68106_g1_i2	WRKY116	2.50943	0.839623
c68106_g4_i2	WRKY117	2.90576	0.272251
c68106_g1_i5	WRKY118	1.34309	0.406504
c68106_g2_i3	WRKY119	1.52239	0.455224
c68146_g1_i2	WRKY120	3.67206	0.234818
c68320_g4_i1	WRKY121	2.23589	0.722348
c68320_g4_i2	WRKY122	1.89455	0.712727
c68320_g4_i3	WRKY123	1.70115	0.241379
c68320_g4_i4	WRKY124	0.901235	0.382716
c68851_g2_i1	WRKY125	1.38245	0.667517
c68993_g7_i7	WRKY126	2.04708	0.445792
c69175_g1_i1	WRKY127	1.01276	0.349612
c69608_g1_i5	WRKY128	1.4519	1.19367
c69608_g1_i8	WRKY129	0.76	1.53333
c69608_g1_i17	WRKY130	0.37364	0.307134
c69608_g1_i18	WRKY131	0.259259	0.731481
c70292_g2_i2	WRKY132	1.31944	0.555556
c70292_g3_i4	WRKY133	1.00456	1.4804
c70292_g2_i5	WRKY134	1.0195	0.67115
c70292_g3_i8	WRKY135	0.284924	0.419087
c70292_g2_i9	WRKY136	2.10886	2.01772
c70473_g1_i1	WRKY137	1.33444	0.527338
c70559_g1_i1	WRKY138	0	0
c70559_g1_i2	WRKY139	0.670455	0.409091
c71979_g1_i1	WRKY140	2.78549	0.631019
c74220_g1_i1	WRKY141	0.582329	0.0923695
c79179_g1_i1	WRKY142	6.02424	0.581818
c84438_g1_i1	WRKY143	8.15789	0.947368
c86623_g1_i1	WRKY144	0	0
c90603_g1_i1	WRKY145	0	0
c93069_g1_i1	WRKY146	1.56545	1.29319
c97590_g1_i1	WRKY147	0	0
c100917_g1_i1	WRKY148	0.506757	0.486486
c106667_g1_i1	WRKY149	0.510417	1.42708
c115925_g1_i1	WRKY150	0.527778	1.15278
c121594_g1_i1	WRKY151	0	0
c122656_g1_i1	WRKY152	2.08696	0.869565
c122913_g1_i1	WRKY153	2.46108	0.0479042
c123338_g1_i1	WRKY154	1.54054	0.459459
c126877_g1_i1	WRKY155	0	0
c131891_g1_i1	WRKY156	0	0
