# Supplementary material for: Deep Sequencing Reveals the Effect of MeJA on Scutellarin Biosynthesis in Erigeron breviscapus
Source: PLoS One. 2015 Dec 14;10(12):e0143881. doi: 10.1371/journal.pone.0143881 (PMC4687647; doi:10.1371/journal.pone.0143881)
Supplement: S3 Table — (XLSX) [file pone.0143881.s005.xlsx]

## Sheet: Sheet1
Gene Name	Gene ID	0h	3h	12h
PAL1	c99807_g1_i1	1	100	1
PAL2	c819_g1_i1	1	2.02232	1.39221
PAL3	c21747_g1_i1	1	5.26754	6.06667
PAL4	c86238_g1_i1	1	2.64444	3.75556
PAL5	c54496_g1_i1	1	3.27411	4.51663
PAL6	c67398_g1_i1	1	1.93365	1.85298
PAL7	c77034_g1_i1	1	1	100
PAL8	c41937_g3_i1	1	0.537815	2.71429
PAL9	c48890_g3_i1	1	12.8054	4.10738
PAL10	c17946_g1_i1	1	2.8048	1.38288
PAL11	c41937_g1_i1	1	1.30833	3.2
PAL12	c41937_g2_i1	1	2.83784	5.86486
PAL13	c48890_g2_i3	1	3.33013	0.544353
PAL14	c48890_g2_i1	1	3.66269	1.85406
PAL15	c48890_g2_i2	1	3.74478	5.73697
PAL16	c104499_g1_i1	1	1	1
C4H1	c63118_g1_i2	1	3.83983	2.19587
C4H2	c63118_g1_i1	1	12.1482	6.54253
C4H3	c82355_g1_i1	1	1	100
4CL1	c3993_g1_i2	1	2	0
4CL2	c61389_g1_i1	1	0.530119	1.28282
4CL3	c31335_g1_i2	1	0	6.81818
4CL4	c109625_g1_i1	1	100	1
4CL5	c103745_g1_i1	1	100	100
4CL6	c85621_g1_i1	1	100	1
4CL7	c27396_g1_i1	1	0	0
4CL8	c52606_g2_i1	1	1.10228	0.621992
4CL9	c45644_g2_i1	1	5.29453	1.44776
4CL10	c48237_g1_i1	1	1.30837	2.81571
4CL11	c50617_g1_i7	1	0.862816	0.99639
4CL12	c55456_g1_i2	1	0.867739	1.08008
4CL13	c58542_g1_i1	1	1.36812	1.0945
4CL14	c117482_g1_i1	1	4.06667	1.8
4CL15	c57109_g1_i1	1	2.59438	2.61916
4CL16	c60133_g1_i1	1	100	1
4CL17	c116809_g1_i1	1	100	1
4CL18	c45644_g1_i1	1	6.42849	1.7609
4CL19	c52606_g1_i1	1	2.3962	1.06241
4CL20	c50617_g1_i4	1	0.045082	0.594262
4CL21	c31335_g1_i1	1	3.15385	0
4CL22	c3993_g1_i1	1	1.0625	1.96875
4CL23	c50617_g1_i1	1	1.16189	1.53602
4CL24	c50617_g1_i2	1	1.55	0.575
4CL25	c50617_g1_i3	1	0.566265	0.771084
4CL26	c50617_g1_i6	1	0.71134	0.979381
4CL27	c55456_g1_i1	1	0.344569	0.928839
4CL28	c39689_g1_i1	1	1.74074	2.37037
4CL29	c90448_g1_i1	1	100	1
4CL30	c119043_g1_i1	1	100	100
CHS1	c8628_g1_i1	1	0.143921	0.186104
CHS2	c14442_g1_i1	1	2.04	3.72
CHS3	c45262_g2_i1	1	2.64	7.84
CHS4	c13020_g1_i1	1	2	2.28947
CHS5	c91707_g1_i1	1	0.696429	1.32143
CHS6	c7785_g1_i1	1	5.79557	40.8803
CHS7	c45262_g1_i1	1	100	100
CHS8	c67391_g2_i3	1	0.169014	4.30282
CHS9	c92768_g1_i1	1	1.03571	0
CHS10	c103565_g1_i1	1	100	1
CHI1	c54957_g1_i1	1	1.51856	2.46619
CHI2	c6736_g1_i1	1	1.75781	5.55756
F3H1	c68090_g1_i1	1	0.834932	1.22142
F3H2	c5624_g1_i1	1	100	1
F3H3	c2587_g1_i1	1	0.26383	0.110638
F3H4	c40518_g1_i1	1	100	1
F3H5	c70280_g4_i1	1	0.800435	0.78812
F3H6	c12978_g1_i2	1	100	1
F3H7	c36792_g1_i1	1	2.02489	0.3702
F3H8	c17084_g1_i1	1	0	0
F3H9	c51691_g1_i1	1	0.726496	2.40171
F3H10	c64308_g1_i1	1	100	1
F3H11	c61376_g1_i1	1	1.06215	2.26554
F3H12	c68574_g3_i1	1	6.52821	0.25856
F3H13	c79830_g1_i1	1	3.11677	21.965
F3H14	c50618_g2_i1	1	1.7564	1.49734
F3H15	c68090_g1_i8	1	0	0
F3H16	c51223_g2_i1	1	3.2602	0.158163
F3H17	c67786_g5_i6	1	0.889355	1.33928
F3H18	c55302_g2_i4	1	1.02475	0.509119
F3H19	c36592_g1_i1	1	1.82031	0.622396
F3H20	c50618_g1_i1	1	0.889364	1.51102
F3H21	c68090_g1_i5	1	0.931818	0.909091
F3H22	c68090_g1_i12	1	1.0404	1
F3H23	c68090_g1_i15	1	0.555556	3.19444
F3H24	c55605_g1_i1	1	0.852423	0.559471
F3H25	c68090_g1_i11	1	1.69048	1.0119
F3H26	c68090_g1_i14	1	0.277992	0.285714
F3H27	c68090_g1_i2	1	1	100
F3H28	c68090_g1_i3	1	1.9564	0.706395
F3H29	c68090_g1_i4	1	1	0.316456
F3H30	c20740_g1_i1	1	100	1
F3H31	c55605_g1_i2	1	1.39093	0.871775
F3H32	c80623_g1_i1	1	0	0.271739
F3H33	c118372_g1_i1	1	0	0
F3H34	c68090_g1_i17	1	1.12379	0.609306
FNS II1	c64993_g1_i1	1	5.64406	8.12357
FNS II2	c64993_g1_i2	1	3.90802	23.3679
FNS II3	c76850_g1_i1	1	100	1
F3'H1	c32518_g1_i1	1	100	1
F3'H2	c66468_g5_i2	1	1.51659	1.13744
F3'H3	c116601_g1_i1	1	100	1
F3'H4	c63116_g1_i1	1	1.15756	0.311897
F3'H5	c51601_g1_i1	1	1.6423	0.881933
F3'H6	c54626_g1_i1	1	13.851	55.4909
F3'H7	c50083_g1_i1	1	1.06857	0.228571
F3'H8	c58218_g1_i3	1	2.93039	2.51013
F3'H9	c59705_g1_i1	1	0.48856	0.100942
F3'H10	c57023_g1_i1	1	0.536082	2.23711
F3'H11	c62216_g3_i3	1	1.52381	1.78571
F3'H12	c61558_g1_i1	1	21.52	31.52
F3'H13	c61145_g1_i7	1	2.03012	0
F3'H14	c61358_g4_i2	1	1.53371	2.39455
F3'H15	c54578_g1_i1	1	1.12912	1.07143
F3'H16	c66468_g2_i1	1	1.65816	1.15816
F3'H17	c66468_g1_i1	1	0.736957	1.63913
F3'H18	c61145_g1_i4	1	1.76147	1.46789
F3'H19	c58218_g1_i1	1	2.05192	1.01538
F3'H20	c61145_g1_i3	1	12.1681	0.59292
F3'H21	c62216_g3_i2	1	3.31707	2.15854
F3'H22	c66468_g5_i1	1	0.991667	1.26667
F3'H23	c76850_g1_i1	1	100	1
F3'H24	c124912_g1_i1	1	0	0.979592
F3'5'H1	c35404_g1_i2	1	0	0
F3'5'H2	c57023_g2_i2	1	0	1.84375
F3'5'H3	c57023_g2_i3	1	0.215686	1.67525
F3'5'H4	c61145_g1_i6	1	0.307292	0.276042
F7GAT1	c100009_g1_i1	1	100	1
F7GAT2	c12238_g1_i1	1	1.22	2.62
F7GAT3	c39026_g2_i1	1	0.581152	1.89791
F7GAT4	c60457_g2_i2	1	1.15116	0.639535
F7GAT5	c60873_g1_i1	1	0.897172	0.859053
F7GAT6	c61428_g1_i1	1	0.264151	0.861635
F7GAT7	c61428_g1_i2	1	0.409938	0.767081
F7GAT8	c70144_g6_i1	1	1.23269	0.51662
