# Supplementary material for: Deep Sequencing Reveals the Effect of MeJA on Scutellarin Biosynthesis in Erigeron breviscapus
Source: PLoS One. 2015 Dec 14;10(12):e0143881. doi: 10.1371/journal.pone.0143881 (PMC4687647; doi:10.1371/journal.pone.0143881)
Supplement: S4 Table — (XLSX) [file pone.0143881.s006.xlsx]

## Sheet: Co-expression in E. breviscapus
Gene ID	Nr annotation
c89950_g1_i1	hydroxycinnamoyl-CoA:quinate hydroxycinnamoyltransferase [Cynara cardunculus]
c67440_g2_i4	H(+)-ATPase 4 [Arabidopsis thaliana]
c67440_g2_i6	H(+)-ATPase 4 [Arabidopsis thaliana]
c55945_g1_i1	plasma membrane H+-ATPase [Daucus carota]
c67440_g5_i3	AHA11-ATPASE 11 [Arabidopsis lyrata subsp. lyrata]
c57623_g1_i1	S-adenosyl-L-methionine synthetase [Chrysanthemum coronarium]
c55335_g1_i1	ABC transporter family protein [Camellia sinensis]
c55335_g1_i2	ABC transporter family protein [Camellia sinensis]
c54836_g1_i4	PREDICTED: long chain acyl-CoA synthetase 4 [Vitis vinifera]
c54836_g1_i1	PREDICTED: long chain acyl-CoA synthetase 4 [Vitis vinifera]
c52189_g1_i1	predicted protein [Populus trichocarpa]
c41258_g1_i1	SAM-synthetase [Cicer arietinum]
c33773_g1_i1	hypothetical protein PRUPE_ppa004348mg [Prunus persica]

## Sheet: Co-expression in A. thaliana 
Gene ID	Gene symbol	Gene description	Function							Process
AT5G48930	HCT	hydroxycinnamoyl-CoA shikimate/quinate hydroxycinnamoyl transferase	protein binding	quinate O-hydroxycinnamoyltransferase activity	shikimate O-hydroxycinnamoyltransferase activity	transferase activity				auxin homeostasis	coumarin biosynthetic process	lignin biosynthetic process	positive regulation of flavonoid biosynthetic process	protein targeting to membrane	regulation of plant-type hypersensitive response	response to wounding
AT4G30190	HA2	H(+)-ATPase 2	ATP binding	ATPase activity	cation-transporting ATPase activity	hydrogen-exporting ATPase activity, phosphorylative mechanism	magnesium ion binding	metal ion binding	protein binding	ATP biosynthetic process	ATP hydrolysis coupled proton transport	ER to Golgi vesicle-mediated transport	amino acid import	amino acid transport	cell wall pectin metabolic process	nitrate transport	oligopeptide transport	plant-type cell wall cellulose metabolic process	response to nitrate
AT2G36880	MAT3	S-adenosylmethionine synthase 3	protein binding	methionine adenosyltransferase activity	copper ion binding	ATP binding				Golgi organization	S-adenosylmethionine biosynthetic process	calcium ion transport	cellular modified amino acid biosynthetic process	lignin biosynthetic process	one-carbon metabolic process	phenylpropanoid metabolic process	polyamine catabolic process	response to cadmium ion	response to osmotic stress	response to salt stress
AT3G17390	MTO3	S-adenosylmethionine synthetase 4	ATP binding	metal ion binding	methionine adenosyltransferase activity					S-adenosylmethionine biosynthetic process	lignin biosynthetic process	methionine metabolic process	one-carbon metabolic process	response to cold
AT5G44110	POP1	ABC transporter I family member 21	ATP binding	ATPase activity	transporter activity					anthocyanin-containing compound biosynthetic process	flavonoid biosynthetic process	response to UV-B	response to far red light	response to red light	response to sucrose	transport
AT4G23850	LACS4	long chain acyl-CoA synthetase 4	ATP binding	long-chain fatty acid-CoA ligase activity						coumarin biosynthetic process	defense response to insect	fatty acid biosynthetic process	fatty acid metabolic process	long-chain fatty acid metabolic process	response to wounding
AT5G13420	AT5G13420	Aldolase-type TIM barrel family protein	sedoheptulose-7-phosphate:D-glyceraldehyde-3-phosphate glyceronetransferase activity							aerobic respiration	glycolytic process	lignin biosynthetic process	pentose-phosphate shunt	response to cadmium ion	response to cadmium ion	shikimate biosynthetic process
AT1G02500	SAM1	S-adenosylmethionine synthetase 1	ATP binding	metal ion binding	methionine adenosyltransferase activity	protein binding				Golgi organization	S-adenosylmethionine biosynthetic process	cellular modified amino acid biosynthetic process	cellular response to iron ion	coumarin biosynthetic process	cysteine biosynthetic process	ethylene biosynthetic process	gluconeogenesis	glycolytic process	hyperosmotic response	one-carbon metabolic process	phenylpropanoid metabolic process	polyamine catabolic process	response to cadmium ion	response to salt stress	response to temperature stimulus	response to wounding	vacuole organization	water transport
AT1G22410	AT1G22410	Class-II DAHP synthetase family protein	3-deoxy-7-phosphoheptulonate synthase activity							aromatic amino acid family biosynthetic process	coumarin biosynthetic process	response to endoplasmic reticulum stress	response to wounding	systemic acquired resistance
	The red means known genes involved in flavonoids.
	The yellow means putative genes involved in flavonoids.
