# Supplementary material for: Deep Sequencing Reveals the Effect of MeJA on Scutellarin Biosynthesis in Erigeron breviscapus
Source: PLoS One. 2015 Dec 14;10(12):e0143881. doi: 10.1371/journal.pone.0143881 (PMC4687647; doi:10.1371/journal.pone.0143881)
Supplement: S6 Table — (XLSX) [file pone.0143881.s008.xlsx]

## Sheet: Bait gene
Gene name	Gene description	TAIR_Gene_ID
PAL2	Phenylalanine Ammonia Lyase	AT3G53260
PAL4	Phenylalanine Ammonia Lyase	AT3G10340
C4H	Cinnamate4-hydroxylase	AT2G30490
4CL1	4-coumarate coenzyme A ligase	AT1G51680
4CL2	4-coumarate coenzyme A ligase	AT3G21240
4CL3	4-coumarate coenzyme A ligase	AT1G65060
4CL5	4-coumarate coenzyme A ligase	AT3G21230
CHS	Chalcone Synthase	AT5G13930
CHI	Chalcone isomerase	AT3G55120
FNSI	Flavone synthase I	AT5G08640
FNSII	Flavone synthase II	AT5G63580
